# Supplementary material for: 4-Cyano-3-fluoro­phenyl 4-(hexa­dec­yl­oxy)benzoate
Source: Acta Crystallogr Sect E Struct Rep Online. 2014 Feb 5;70(Pt 3):o244. doi: 10.1107/S1600536814001871 (PMC3998482; doi:10.1107/S1600536814001871)
Supplement: Supplementary file 1 [file e-70-0o244-sup1.cif]

##############################################################################
#                                                                            #
# This CIF contains the data in a paper accepted for publication in          #
# Acta Crystallographica Section E. It conforms to the requirements of       #
# Notes for Authors for Acta Crystallographica Section E, and has been       #
# peer reviewed under the auspices of the IUCr Commission on Journals.       #
#                                                                            #
# Full details of the Crystallographic Information File format               #
# are given in the paper "The Crystallographic Information File (CIF):       #
# a New Standard Archive File for Crystallography" by S. R. Hall, F. H.      #
# Allen and I. D. Brown [Acta Cryst. (1991), A47, 655-685].                  #
#                                                                            #
# The current version of the core CIF dictionary is obtainable from          #
# ftp://ftp.iucr.org/pub/cif_core.dic.                                       #
#                                                                            #
# Software is freely available for graphical display of the structure(s)     #
# in this CIF. For information consult the CIF software page                 #
# http://www.iucr.org/resources/cif/software.                                #
#                                                                            #
# This file may be used for bona fide research purposes within the           #
# scientific community so long as proper attribution is given to the journal # 
# article from which it was obtained.                                        #
#                                                                            #
##############################################################################
data_global
_audit_creation_method     'PLATON <TABLE ACC> option'
_journal_date_recd_electronic     2014-01-08
_journal_date_accepted     2014-01-27
_journal_name_full     'Acta Crystallographica, Section E'
_journal_year     2014
_journal_volume     70
_journal_issue      3
_journal_page_first     o244
_journal_page_last     o244
_journal_paper_category     QO
_journal_paper_doi     10.1107/S1600536814001871
_journal_coeditor_code     IS5333
_publ_contact_author_name     'Revannasiddaiah, D.'
_publ_contact_author_address
;
Department of Studies in Physics
University of Mysore
Manasagangotri, Mysore 570 006
Karnataka, India
;
_publ_contact_author_email     'dr@physics.uni-mysore.ac.in'
_publ_contact_author_fax     '0821-2419-611'
_publ_contact_author_phone     '+919886576762'
_publ_section_title
;
4-Cyano-3-fluorophenyl 4-(hexadecyloxy)benzoate
;
loop_
    _publ_author_name
    _publ_author_address
    'Usha, M. K.'
;
Department of Studies in Physics,
University of Mysore,
Manasagangotri,
Mysore 570 006,
India
;
    'Srinivas, H. T.'
;
Raman Research Institute,
Bangalore 560 080,
India
;
    'Rajni Kant'
;
X-ray Crystallography Laboratory,
Post Graduate Department of Physics and Electronics,
University of Jammu,
Jammu Tawi 180 006,
India
;
    'Vivek K. Gupta'
;
X-ray Crystallography Laboratory,
Post Graduate Department of Physics and Electronics,
University of Jammu,
Jammu Tawi 180 006,
India
;
    'Revannasiddaiah, D.'
;
Department of Studies in Physics,
University of Mysore,
Manasagangotri,
Mysore 570 006,
India
;
data_I
_database_code_depnum_ccdc_archive     'CCDC 983658'
_chemical_name_systematic
;
4-Cyano-3-fluorophenyl 4-(hexadecyloxy)benzoate
;
_chemical_formula_moiety     'C30 H40 F N O3'
_chemical_formula_sum     'C30 H40 F N O3'
_chemical_formula_iupac     'C30 H40 F N O3'
_chemical_formula_weight     481.63
_symmetry_cell_setting     monoclinic
_symmetry_space_group_name_H-M     'P 21/c'
_symmetry_space_group_name_Hall     '-P 2ybc'
loop_
    _symmetry_equiv_pos_site_id
    _symmetry_equiv_pos_as_xyz
    1 x,y,z
    2 -x,1/2+y,1/2-z
    3 -x,-y,-z
    4 x,1/2-y,1/2+z
_cell_length_a     22.937(3)
_cell_length_b     9.2022(9)
_cell_length_c     13.2859(10)
_cell_angle_alpha     90
_cell_angle_beta     100.749(8)
_cell_angle_gamma     90
_cell_volume     2755.1(5)
_cell_formula_units_Z     4
_cell_measurement_reflns_used     2658
_cell_measurement_theta_min     3.88
_cell_measurement_theta_max     28.90
_cell_measurement_temperature     293
_exptl_crystal_description     'block'
_exptl_crystal_colour     'white'
_exptl_crystal_size_max     0.300
_exptl_crystal_size_mid     0.200
_exptl_crystal_size_min     0.200
_exptl_crystal_size_rad     .
_exptl_crystal_density_diffrn     1.161
_exptl_crystal_density_meas     .
_exptl_crystal_density_method     'Not Measured'
_exptl_crystal_F_000     1040
_exptl_absorpt_coefficient_mu     0.078
_exptl_absorpt_correction_type     multi-scan
_exptl_absorpt_process_details
;
(CrysAlis PRO; Oxford Diffraction, 2010)
;
_exptl_absorpt_correction_T_min     0.596
_exptl_absorpt_correction_T_max     0.985
_exptl_special_details
;
;
_diffrn_ambient_temperature     293
_diffrn_radiation_type     'MoK\a'
_diffrn_radiation_wavelength     0.71073
_diffrn_radiation_source     'fine-focus sealed tube'
_diffrn_radiation_monochromator     graphite
_diffrn_measurement_device_type     'Oxford Diffraction Xcalibur Sapphire3'
_diffrn_measurement_method     '\w scans'
_diffrn_detector_area_resol_mean     16.1049
_diffrn_reflns_number     10771
_diffrn_reflns_av_R_equivalents     0.0465
_diffrn_reflns_av_sigmaI/netI     0.0837
_diffrn_reflns_theta_min     3.62
_diffrn_reflns_theta_max     26.00
_diffrn_reflns_theta_full     26.00
_diffrn_measured_fraction_theta_max     0.995
_diffrn_measured_fraction_theta_full     0.995
_diffrn_reflns_limit_h_min     -28
_diffrn_reflns_limit_h_max     27
_diffrn_reflns_limit_k_min     -11
_diffrn_reflns_limit_k_max     10
_diffrn_reflns_limit_l_min     -15
_diffrn_reflns_limit_l_max     16
_diffrn_reflns_reduction_process
;
;
_refine_special_details
;
Refinement on <i>F</i>^2^ for ALL reflections except those flagged by the user
for potential systematic errors. Weighted <i>R</i>-factors <i>wR</i> and all
goodnesses of fit <i>S</i> are based on <i>F</i>^2^, conventional
<i>R</i>-factors <i>R</i> are based on <i>F</i>, with <i>F</i> set to zero for
negative <i>F</i>^2^. The observed criterion of <i>F</i>^2^ > \s(<i>F</i>^2^)
is used only for calculating -<i>R</i>-factor-obs <i>etc</i>. and is not
relevant to the choice of reflections for refinement. <i>R</i>-factors based
on <i>F</i>^2^ are statistically about twice as large as those based on
<i>F</i>, and <i>R</i>-factors based on ALL data will be even larger.
;
_reflns_number_total     5379
_reflns_number_gt     2448
_reflns_threshold_expression     I>2\s(I)
_refine_ls_structure_factor_coef     Fsqd
_refine_ls_matrix_type     full
_refine_ls_R_factor_all     0.1328
_refine_ls_R_factor_gt     0.0587
_refine_ls_wR_factor_gt     0.1133
_refine_ls_wR_factor_ref     0.1464
_refine_ls_goodness_of_fit_ref     0.957
_refine_ls_restrained_S_all     0.957
_refine_ls_number_reflns     5379
_refine_ls_number_parameters     318
_refine_ls_number_restraints     0
_refine_ls_number_constraints     .
_refine_ls_hydrogen_treatment     constr
_refine_ls_weighting_scheme     calc
_refine_ls_weighting_details
                 'calc w=1/[\s^2^(Fo^2^)+(0.0429P)^2^] where P=(Fo^2^+2Fc^2^)/3'
_atom_sites_solution_hydrogens     geom
_atom_sites_solution_primary     direct
_atom_sites_solution_secondary     difmap
_refine_ls_shift/su_max     0.001
_refine_ls_shift/su_mean     0.000
_refine_diff_density_max     0.181
_refine_diff_density_min     -0.117
_refine_ls_extinction_method     'SHELXL97 (Sheldrick, 2008)'
_refine_ls_extinction_coef     0.0023(4)
_refine_ls_extinction_expression
                                  'Fc^*^=kFc[1+0.001xFc^2^\l^3^/sin(2\q)]^-1/4^'
_refine_ls_abs_structure_details     ?
_refine_ls_abs_structure_Flack     .
loop_
    _atom_type_symbol
    _atom_type_description
    _atom_type_scat_dispersion_real
    _atom_type_scat_dispersion_imag
    _atom_type_scat_source
    C C 0.0033 0.0016 ' International Tables Vol C Tables 4.2.6.8 and 6.1.1.4'
    H H 0.0000 0.0000 ' International Tables Vol C Tables 4.2.6.8 and 6.1.1.4'
    F F 0.0171 0.0103 ' International Tables Vol C Tables 4.2.6.8 and 6.1.1.4'
    N N 0.0061 0.0033 ' International Tables Vol C Tables 4.2.6.8 and 6.1.1.4'
    O O 0.0106 0.0060 ' International Tables Vol C Tables 4.2.6.8 and 6.1.1.4'
_computing_data_collection     'CrysAlis PRO (Oxford Diffraction, 2010)'
_computing_cell_refinement     'CrysAlis PRO (Oxford Diffraction, 2010)'
_computing_data_reduction     'CrysAlis RED (Oxford Diffraction, 2010)'
_computing_structure_solution     'SHELXS97 (Sheldrick, 2008)'
_computing_structure_refinement     'SHELXL97 (Sheldrick, 2008)'
_computing_molecular_graphics     'Mercury (Macrae <i>et al.</i>, 2008)'
_computing_publication_material     'PLATON (Spek, 2009)'
loop_
    _atom_site_type_symbol
    _atom_site_label
    _atom_site_fract_x
    _atom_site_fract_y
    _atom_site_fract_z
    _atom_site_U_iso_or_equiv
    _atom_site_thermal_displace_type
    _atom_site_calc_flag
    _atom_site_refinement_flags
    _atom_site_occupancy
    _atom_site_disorder_assembly
    _atom_site_disorder_group
    F F3 0.01653(7) 0.95837(17) -0.72555(9) 0.0945(7) Uani d . 1.000 . .
    O O9 0.08886(8) 0.82686(18) -0.37972(10) 0.0720(7) Uani d . 1.000 . .
    O O10 0.11933(8) 0.59458(19) -0.37524(11) 0.0774(7) Uani d . 1.000 . .
    O O17 0.25399(8) 0.84443(17) 0.05228(10) 0.0698(6) Uani d . 1.000 . .
    N N8 -0.10909(11) 0.7467(3) -0.81803(16) 0.0974(11) Uani d . 1.000 . .
    C C1 0.04873(11) 0.8036(3) -0.47032(16) 0.0588(9) Uani d . 1.000 . .
    C C2 0.05447(11) 0.8891(3) -0.55275(16) 0.0643(10) Uani d . 1.000 . .
    C C3 0.01283(11) 0.8727(3) -0.64102(16) 0.0621(10) Uani d . 1.000 . .
    C C4 -0.03311(11) 0.7750(3) -0.65010(16) 0.0583(9) Uani d . 1.000 . .
    C C5 -0.03811(12) 0.6914(3) -0.56497(17) 0.0714(10) Uani d . 1.000 . .
    C C6 0.00309(12) 0.7071(3) -0.47546(17) 0.0712(11) Uani d . 1.000 . .
    C C7 -0.07573(12) 0.7596(3) -0.74352(18) 0.0699(10) Uani d . 1.000 . .
    C C10 0.12016(11) 0.7104(3) -0.33365(16) 0.0560(9) Uani d . 1.000 . .
    C C11 0.15403(10) 0.7469(2) -0.23164(14) 0.0504(8) Uani d . 1.000 . .
    C C12 0.18556(11) 0.6385(3) -0.17480(15) 0.0602(9) Uani d . 1.000 . .
    C C13 0.21936(11) 0.6657(2) -0.07876(15) 0.0585(9) Uani d . 1.000 . .
    C C14 0.22127(11) 0.8039(2) -0.03907(15) 0.0540(8) Uani d . 1.000 . .
    C C15 0.18824(11) 0.9125(3) -0.09427(15) 0.0694(10) Uani d . 1.000 . .
    C C16 0.15494(11) 0.8840(3) -0.18988(15) 0.0650(10) Uani d . 1.000 . .
    C C18 0.28506(11) 0.7371(2) 0.11804(14) 0.0562(9) Uani d . 1.000 . .
    C C19 0.32012(11) 0.8146(2) 0.20936(14) 0.0551(8) Uani d . 1.000 . .
    C C20 0.35225(10) 0.7152(2) 0.29200(14) 0.0546(8) Uani d . 1.000 . .
    C C21 0.38807(11) 0.7963(2) 0.38133(14) 0.0546(9) Uani d . 1.000 . .
    C C22 0.42129(11) 0.7045(2) 0.46717(14) 0.0541(8) Uani d . 1.000 . .
    C C23 0.45679(11) 0.7898(2) 0.55487(14) 0.0521(8) Uani d . 1.000 . .
    C C24 0.49090(10) 0.7010(2) 0.64152(13) 0.0531(8) Uani d . 1.000 . .
    C C25 0.52575(10) 0.7893(2) 0.72853(13) 0.0523(8) Uani d . 1.000 . .
    C C26 0.56051(10) 0.7018(2) 0.81627(14) 0.0540(8) Uani d . 1.000 . .
    C C27 0.59459(10) 0.7921(2) 0.90214(14) 0.0543(8) Uani d . 1.000 . .
    C C28 0.62995(11) 0.7061(2) 0.99015(14) 0.0548(9) Uani d . 1.000 . .
    C C29 0.66382(11) 0.7978(2) 1.07614(14) 0.0579(9) Uani d . 1.000 . .
    C C30 0.69986(11) 0.7133(2) 1.16370(14) 0.0600(9) Uani d . 1.000 . .
    C C31 0.73187(11) 0.8036(2) 1.25108(15) 0.0601(9) Uani d . 1.000 . .
    C C32 0.76864(11) 0.7210(3) 1.33800(15) 0.0662(10) Uani d . 1.000 . .
    C C33 0.80091(12) 0.8162(3) 1.42314(16) 0.0834(11) Uani d . 1.000 . .
    H H2 0.08530 0.95560 -0.54900 0.0770 Uiso c R 1.000 . .
    H H5 -0.06900 0.62510 -0.56830 0.0860 Uiso c R 1.000 . .
    H H6 -0.00030 0.65150 -0.41840 0.0860 Uiso c R 1.000 . .
    H H12 0.18420 0.54470 -0.20130 0.0720 Uiso c R 1.000 . .
    H H13 0.24060 0.59100 -0.04150 0.0700 Uiso c R 1.000 . .
    H H15 0.18840 1.00550 -0.06690 0.0830 Uiso c R 1.000 . .
    H H16 0.13290 0.95810 -0.22650 0.0780 Uiso c R 1.000 . .
    H H18A 0.31150 0.68300 0.08270 0.0670 Uiso c R 1.000 . .
    H H18B 0.25730 0.66960 0.13970 0.0670 Uiso c R 1.000 . .
    H H19A 0.29340 0.87620 0.23890 0.0660 Uiso c R 1.000 . .
    H H19B 0.34900 0.87720 0.18620 0.0660 Uiso c R 1.000 . .
    H H20A 0.32340 0.65430 0.31670 0.0660 Uiso c R 1.000 . .
    H H20B 0.37850 0.65210 0.26260 0.0660 Uiso c R 1.000 . .
    H H21A 0.41650 0.85740 0.35560 0.0660 Uiso c R 1.000 . .
    H H21B 0.36150 0.86010 0.40950 0.0660 Uiso c R 1.000 . .
    H H22A 0.44800 0.64060 0.43950 0.0650 Uiso c R 1.000 . .
    H H22B 0.39300 0.64390 0.49370 0.0650 Uiso c R 1.000 . .
    H H23A 0.48460 0.85110 0.52790 0.0620 Uiso c R 1.000 . .
    H H23B 0.42990 0.85320 0.58240 0.0620 Uiso c R 1.000 . .
    H H24A 0.51820 0.63810 0.61440 0.0640 Uiso c R 1.000 . .
    H H24B 0.46320 0.63930 0.66870 0.0640 Uiso c R 1.000 . .
    H H25A 0.49840 0.85200 0.75550 0.0630 Uiso c R 1.000 . .
    H H25B 0.55320 0.85120 0.70110 0.0630 Uiso c R 1.000 . .
    H H26A 0.53320 0.63960 0.84390 0.0650 Uiso c R 1.000 . .
    H H26B 0.58820 0.63950 0.78960 0.0650 Uiso c R 1.000 . .
    H H27A 0.56680 0.85400 0.92890 0.0650 Uiso c R 1.000 . .
    H H27B 0.62160 0.85490 0.87430 0.0650 Uiso c R 1.000 . .
    H H28A 0.60300 0.64310 1.01800 0.0660 Uiso c R 1.000 . .
    H H28B 0.65790 0.64460 0.96360 0.0660 Uiso c R 1.000 . .
    H H29A 0.69030 0.86180 1.04790 0.0690 Uiso c R 1.000 . .
    H H29B 0.63570 0.85850 1.10310 0.0690 Uiso c R 1.000 . .
    H H30A 0.67360 0.64670 1.19010 0.0720 Uiso c R 1.000 . .
    H H30B 0.72890 0.65530 1.13700 0.0720 Uiso c R 1.000 . .
    H H31A 0.75760 0.87120 1.22430 0.0720 Uiso c R 1.000 . .
    H H31B 0.70270 0.86040 1.27820 0.0720 Uiso c R 1.000 . .
    H H32A 0.79760 0.66300 1.31120 0.0790 Uiso c R 1.000 . .
    H H32B 0.74300 0.65490 1.36630 0.0790 Uiso c R 1.000 . .
    H H33A 0.82760 0.87960 1.39650 0.1250 Uiso c R 1.000 . .
    H H33B 0.82300 0.75640 1.47610 0.1250 Uiso c R 1.000 . .
    H H33C 0.77260 0.87330 1.45090 0.1250 Uiso c R 1.000 . .
loop_
    _atom_site_aniso_label
    _atom_site_aniso_U_11
    _atom_site_aniso_U_22
    _atom_site_aniso_U_33
    _atom_site_aniso_U_12
    _atom_site_aniso_U_13
    _atom_site_aniso_U_23
    F3 0.1042(14) 0.1239(13) 0.0487(8) -0.0370(11) -0.0027(7) 0.0190(8)
    O9 0.0806(14) 0.0730(11) 0.0487(9) -0.0020(10) -0.0230(8) -0.0015(8)
    O10 0.0708(14) 0.0826(13) 0.0679(11) 0.0087(11) -0.0152(9) -0.0231(9)
    O17 0.0810(14) 0.0649(10) 0.0495(9) 0.0109(10) -0.0241(8) -0.0055(8)
    N8 0.088(2) 0.113(2) 0.0735(15) 0.0049(17) -0.0308(13) -0.0068(14)
    C1 0.0608(18) 0.0662(16) 0.0429(13) 0.0007(14) -0.0068(11) -0.0036(12)
    C2 0.0612(18) 0.0727(18) 0.0522(14) -0.0081(14) -0.0068(12) -0.0039(12)
    C3 0.0663(19) 0.0713(17) 0.0440(14) -0.0041(15) -0.0018(12) 0.0036(12)
    C4 0.0539(17) 0.0689(17) 0.0449(14) 0.0024(14) -0.0097(11) -0.0017(12)
    C5 0.0604(19) 0.0788(19) 0.0674(16) -0.0109(15) -0.0075(13) 0.0036(14)
    C6 0.068(2) 0.084(2) 0.0562(16) -0.0095(17) -0.0024(13) 0.0126(13)
    C7 0.066(2) 0.0752(18) 0.0602(16) 0.0038(15) -0.0095(13) 0.0005(13)
    C10 0.0503(16) 0.0657(16) 0.0479(14) 0.0009(14) -0.0018(11) -0.0016(12)
    C11 0.0476(15) 0.0592(15) 0.0401(12) -0.0033(13) -0.0032(10) -0.0006(10)
    C12 0.0632(18) 0.0571(15) 0.0538(14) 0.0046(14) -0.0057(12) -0.0109(11)
    C13 0.0615(18) 0.0545(14) 0.0517(14) 0.0057(13) -0.0097(12) 0.0009(11)
    C14 0.0558(16) 0.0604(15) 0.0393(12) 0.0032(13) -0.0081(11) -0.0006(11)
    C15 0.089(2) 0.0554(15) 0.0524(14) 0.0084(15) -0.0160(13) -0.0069(11)
    C16 0.0714(19) 0.0585(16) 0.0545(14) 0.0032(15) -0.0157(12) 0.0017(12)
    C18 0.0574(17) 0.0617(15) 0.0437(13) 0.0033(13) -0.0056(11) -0.0002(11)
    C19 0.0553(16) 0.0613(15) 0.0433(12) 0.0034(13) -0.0049(11) -0.0031(10)
    C20 0.0601(17) 0.0562(14) 0.0414(12) 0.0014(13) -0.0062(11) 0.0006(10)
    C21 0.0573(17) 0.0591(15) 0.0420(12) 0.0000(13) -0.0050(11) 0.0013(10)
    C22 0.0601(17) 0.0524(14) 0.0443(12) 0.0026(13) -0.0045(11) -0.0014(10)
    C23 0.0569(16) 0.0528(14) 0.0407(12) -0.0010(12) -0.0058(10) 0.0006(10)
    C24 0.0580(17) 0.0526(14) 0.0430(12) 0.0034(12) -0.0054(11) -0.0027(10)
    C25 0.0555(16) 0.0528(14) 0.0434(12) -0.0029(12) -0.0043(11) 0.0007(10)
    C26 0.0582(17) 0.0554(14) 0.0424(12) 0.0039(13) -0.0058(11) -0.0010(10)
    C27 0.0595(17) 0.0551(14) 0.0417(12) -0.0017(13) -0.0076(11) 0.0024(10)
    C28 0.0586(17) 0.0583(15) 0.0415(12) 0.0015(13) -0.0062(11) 0.0019(10)
    C29 0.0602(17) 0.0612(15) 0.0449(13) -0.0007(13) -0.0091(11) 0.0027(11)
    C30 0.0672(19) 0.0622(16) 0.0426(13) 0.0079(14) -0.0105(11) -0.0003(11)
    C31 0.0609(18) 0.0679(16) 0.0457(13) 0.0006(14) -0.0054(11) -0.0012(11)
    C32 0.0667(19) 0.0728(17) 0.0504(14) 0.0111(15) -0.0114(12) -0.0042(12)
    C33 0.084(2) 0.098(2) 0.0563(15) 0.0051(18) -0.0173(14) -0.0121(13)
_geom_special_details
;
Bond distances, angles <i>etc</i>. have been calculated using the rounded
fractional coordinates. All su's are estimated from the variances of the
(full) variance-covariance matrix. The cell e.s.d.'s are taken into account in
the estimation of distances, angles and torsion angles
;
loop_
    _geom_bond_atom_site_label_1
    _geom_bond_atom_site_label_2
    _geom_bond_site_symmetry_1
    _geom_bond_site_symmetry_2
    _geom_bond_distance
    _geom_bond_publ_flag
    F3 C3 . . 1.388(3) no
    O9 C1 . . 1.389(3) no
    O9 C10 . . 1.369(3) no
    O10 C10 . . 1.199(3) no
    O17 C14 . . 1.355(2) no
    O17 C18 . . 1.419(2) no
    N8 C7 . . 1.139(3) no
    C1 C2 . . 1.375(3) no
    C1 C6 . . 1.365(4) no
    C2 C3 . . 1.376(3) no
    C3 C4 . . 1.373(4) no
    C4 C5 . . 1.390(3) no
    C4 C7 . . 1.437(3) no
    C5 C6 . . 1.382(3) no
    C10 C11 . . 1.470(3) no
    C11 C12 . . 1.373(3) no
    C11 C16 . . 1.377(3) no
    C12 C13 . . 1.387(3) no
    C13 C14 . . 1.374(3) no
    C14 C15 . . 1.380(3) no
    C15 C16 . . 1.380(3) no
    C18 C19 . . 1.505(3) no
    C19 C20 . . 1.511(3) no
    C20 C21 . . 1.509(3) no
    C21 C22 . . 1.507(3) no
    C22 C23 . . 1.511(3) no
    C23 C24 . . 1.506(3) no
    C24 C25 . . 1.514(3) no
    C25 C26 . . 1.515(3) no
    C26 C27 . . 1.507(3) no
    C27 C28 . . 1.516(3) no
    C28 C29 . . 1.513(3) no
    C29 C30 . . 1.511(3) no
    C30 C31 . . 1.503(3) no
    C31 C32 . . 1.503(3) no
    C32 C33 . . 1.511(3) no
    C2 H2 . . 0.9300 no
    C5 H5 . . 0.9300 no
    C6 H6 . . 0.9300 no
    C12 H12 . . 0.9300 no
    C13 H13 . . 0.9300 no
    C15 H15 . . 0.9300 no
    C16 H16 . . 0.9300 no
    C18 H18A . . 0.9700 no
    C18 H18B . . 0.9700 no
    C19 H19A . . 0.9700 no
    C19 H19B . . 0.9700 no
    C20 H20A . . 0.9700 no
    C20 H20B . . 0.9700 no
    C21 H21A . . 0.9700 no
    C21 H21B . . 0.9700 no
    C22 H22A . . 0.9700 no
    C22 H22B . . 0.9700 no
    C23 H23A . . 0.9700 no
    C23 H23B . . 0.9700 no
    C24 H24A . . 0.9700 no
    C24 H24B . . 0.9700 no
    C25 H25A . . 0.9700 no
    C25 H25B . . 0.9700 no
    C26 H26A . . 0.9700 no
    C26 H26B . . 0.9700 no
    C27 H27A . . 0.9700 no
    C27 H27B . . 0.9700 no
    C28 H28A . . 0.9700 no
    C28 H28B . . 0.9700 no
    C29 H29A . . 0.9700 no
    C29 H29B . . 0.9700 no
    C30 H30A . . 0.9700 no
    C30 H30B . . 0.9700 no
    C31 H31A . . 0.9700 no
    C31 H31B . . 0.9700 no
    C32 H32A . . 0.9700 no
    C32 H32B . . 0.9700 no
    C33 H33A . . 0.9600 no
    C33 H33B . . 0.9600 no
    C33 H33C . . 0.9600 no
loop_
    _geom_angle_atom_site_label_1
    _geom_angle_atom_site_label_2
    _geom_angle_atom_site_label_3
    _geom_angle_site_symmetry_1
    _geom_angle_site_symmetry_2
    _geom_angle_site_symmetry_3
    _geom_angle
    _geom_angle_publ_flag
    C1 O9 C10 . . . 118.32(19) no
    C14 O17 C18 . . . 119.38(16) no
    O9 C1 C2 . . . 117.1(2) no
    O9 C1 C6 . . . 121.5(2) no
    C2 C1 C6 . . . 121.3(2) no
    C1 C2 C3 . . . 117.5(2) no
    F3 C3 C2 . . . 119.4(2) no
    F3 C3 C4 . . . 117.56(19) no
    C2 C3 C4 . . . 123.1(2) no
    C3 C4 C5 . . . 118.0(2) no
    C3 C4 C7 . . . 121.9(2) no
    C5 C4 C7 . . . 120.2(2) no
    C4 C5 C6 . . . 119.7(2) no
    C1 C6 C5 . . . 120.4(2) no
    N8 C7 C4 . . . 179.3(3) no
    O9 C10 O10 . . . 121.9(2) no
    O9 C10 C11 . . . 112.1(2) no
    O10 C10 C11 . . . 126.0(2) no
    C10 C11 C12 . . . 118.35(19) no
    C10 C11 C16 . . . 123.1(2) no
    C12 C11 C16 . . . 118.51(19) no
    C11 C12 C13 . . . 121.5(2) no
    C12 C13 C14 . . . 119.5(2) no
    O17 C14 C13 . . . 124.83(19) no
    O17 C14 C15 . . . 115.74(18) no
    C13 C14 C15 . . . 119.4(2) no
    C14 C15 C16 . . . 120.4(2) no
    C11 C16 C15 . . . 120.6(2) no
    O17 C18 C19 . . . 107.34(15) no
    C18 C19 C20 . . . 114.45(16) no
    C19 C20 C21 . . . 113.10(15) no
    C20 C21 C22 . . . 116.25(16) no
    C21 C22 C23 . . . 114.59(16) no
    C22 C23 C24 . . . 115.84(16) no
    C23 C24 C25 . . . 114.68(15) no
    C24 C25 C26 . . . 115.43(15) no
    C25 C26 C27 . . . 114.43(15) no
    C26 C27 C28 . . . 115.06(16) no
    C27 C28 C29 . . . 114.63(15) no
    C28 C29 C30 . . . 115.12(16) no
    C29 C30 C31 . . . 115.37(16) no
    C30 C31 C32 . . . 115.92(17) no
    C31 C32 C33 . . . 114.1(2) no
    C1 C2 H2 . . . 121.00 no
    C3 C2 H2 . . . 121.00 no
    C4 C5 H5 . . . 120.00 no
    C6 C5 H5 . . . 120.00 no
    C1 C6 H6 . . . 120.00 no
    C5 C6 H6 . . . 120.00 no
    C11 C12 H12 . . . 119.00 no
    C13 C12 H12 . . . 119.00 no
    C12 C13 H13 . . . 120.00 no
    C14 C13 H13 . . . 120.00 no
    C14 C15 H15 . . . 120.00 no
    C16 C15 H15 . . . 120.00 no
    C11 C16 H16 . . . 120.00 no
    C15 C16 H16 . . . 120.00 no
    O17 C18 H18A . . . 110.00 no
    O17 C18 H18B . . . 110.00 no
    C19 C18 H18A . . . 110.00 no
    C19 C18 H18B . . . 110.00 no
    H18A C18 H18B . . . 109.00 no
    C18 C19 H19A . . . 109.00 no
    C18 C19 H19B . . . 109.00 no
    C20 C19 H19A . . . 109.00 no
    C20 C19 H19B . . . 109.00 no
    H19A C19 H19B . . . 108.00 no
    C19 C20 H20A . . . 109.00 no
    C19 C20 H20B . . . 109.00 no
    C21 C20 H20A . . . 109.00 no
    C21 C20 H20B . . . 109.00 no
    H20A C20 H20B . . . 108.00 no
    C20 C21 H21A . . . 108.00 no
    C20 C21 H21B . . . 108.00 no
    C22 C21 H21A . . . 108.00 no
    C22 C21 H21B . . . 108.00 no
    H21A C21 H21B . . . 107.00 no
    C21 C22 H22A . . . 109.00 no
    C21 C22 H22B . . . 109.00 no
    C23 C22 H22A . . . 109.00 no
    C23 C22 H22B . . . 109.00 no
    H22A C22 H22B . . . 108.00 no
    C22 C23 H23A . . . 108.00 no
    C22 C23 H23B . . . 108.00 no
    C24 C23 H23A . . . 108.00 no
    C24 C23 H23B . . . 108.00 no
    H23A C23 H23B . . . 107.00 no
    C23 C24 H24A . . . 109.00 no
    C23 C24 H24B . . . 109.00 no
    C25 C24 H24A . . . 109.00 no
    C25 C24 H24B . . . 109.00 no
    H24A C24 H24B . . . 108.00 no
    C24 C25 H25A . . . 108.00 no
    C24 C25 H25B . . . 108.00 no
    C26 C25 H25A . . . 108.00 no
    C26 C25 H25B . . . 108.00 no
    H25A C25 H25B . . . 107.00 no
    C25 C26 H26A . . . 109.00 no
    C25 C26 H26B . . . 109.00 no
    C27 C26 H26A . . . 109.00 no
    C27 C26 H26B . . . 109.00 no
    H26A C26 H26B . . . 108.00 no
    C26 C27 H27A . . . 109.00 no
    C26 C27 H27B . . . 109.00 no
    C28 C27 H27A . . . 109.00 no
    C28 C27 H27B . . . 109.00 no
    H27A C27 H27B . . . 107.00 no
    C27 C28 H28A . . . 109.00 no
    C27 C28 H28B . . . 109.00 no
    C29 C28 H28A . . . 109.00 no
    C29 C28 H28B . . . 109.00 no
    H28A C28 H28B . . . 108.00 no
    C28 C29 H29A . . . 108.00 no
    C28 C29 H29B . . . 108.00 no
    C30 C29 H29A . . . 109.00 no
    C30 C29 H29B . . . 109.00 no
    H29A C29 H29B . . . 107.00 no
    C29 C30 H30A . . . 108.00 no
    C29 C30 H30B . . . 108.00 no
    C31 C30 H30A . . . 108.00 no
    C31 C30 H30B . . . 108.00 no
    H30A C30 H30B . . . 107.00 no
    C30 C31 H31A . . . 108.00 no
    C30 C31 H31B . . . 108.00 no
    C32 C31 H31A . . . 108.00 no
    C32 C31 H31B . . . 108.00 no
    H31A C31 H31B . . . 107.00 no
    C31 C32 H32A . . . 109.00 no
    C31 C32 H32B . . . 109.00 no
    C33 C32 H32A . . . 109.00 no
    C33 C32 H32B . . . 109.00 no
    H32A C32 H32B . . . 108.00 no
    C32 C33 H33A . . . 109.00 no
    C32 C33 H33B . . . 110.00 no
    C32 C33 H33C . . . 109.00 no
    H33A C33 H33B . . . 109.00 no
    H33A C33 H33C . . . 109.00 no
    H33B C33 H33C . . . 110.00 no
loop_
    _geom_torsion_atom_site_label_1
    _geom_torsion_atom_site_label_2
    _geom_torsion_atom_site_label_3
    _geom_torsion_atom_site_label_4
    _geom_torsion_site_symmetry_1
    _geom_torsion_site_symmetry_2
    _geom_torsion_site_symmetry_3
    _geom_torsion_site_symmetry_4
    _geom_torsion
    _geom_torsion_publ_flag
    C10 O9 C1 C2 . . . . -126.7(3) no
    C10 O9 C1 C6 . . . . 57.7(3) no
    C1 O9 C10 O10 . . . . 9.4(3) no
    C1 O9 C10 C11 . . . . -171.6(2) no
    C18 O17 C14 C13 . . . . -5.9(3) no
    C18 O17 C14 C15 . . . . 174.4(2) no
    C14 O17 C18 C19 . . . . 176.4(2) no
    O9 C1 C2 C3 . . . . -176.3(2) no
    C6 C1 C2 C3 . . . . -0.7(4) no
    O9 C1 C6 C5 . . . . 176.6(2) no
    C2 C1 C6 C5 . . . . 1.1(4) no
    C1 C2 C3 F3 . . . . 179.1(2) no
    C1 C2 C3 C4 . . . . -0.6(4) no
    F3 C3 C4 C5 . . . . -178.3(2) no
    F3 C3 C4 C7 . . . . 0.7(4) no
    C2 C3 C4 C5 . . . . 1.4(4) no
    C2 C3 C4 C7 . . . . -179.6(3) no
    C3 C4 C5 C6 . . . . -0.9(4) no
    C7 C4 C5 C6 . . . . -180.0(2) no
    C4 C5 C6 C1 . . . . -0.3(4) no
    O9 C10 C11 C12 . . . . 177.3(2) no
    O9 C10 C11 C16 . . . . -1.7(3) no
    O10 C10 C11 C12 . . . . -3.7(4) no
    O10 C10 C11 C16 . . . . 177.3(2) no
    C10 C11 C12 C13 . . . . 178.8(2) no
    C16 C11 C12 C13 . . . . -2.1(4) no
    C10 C11 C16 C15 . . . . -179.1(2) no
    C12 C11 C16 C15 . . . . 1.9(4) no
    C11 C12 C13 C14 . . . . 0.3(4) no
    C12 C13 C14 O17 . . . . -178.0(2) no
    C12 C13 C14 C15 . . . . 1.7(4) no
    O17 C14 C15 C16 . . . . 177.8(2) no
    C13 C14 C15 C16 . . . . -2.0(4) no
    C14 C15 C16 C11 . . . . 0.1(4) no
    O17 C18 C19 C20 . . . . 175.26(19) no
    C18 C19 C20 C21 . . . . 178.7(2) no
    C19 C20 C21 C22 . . . . 179.8(2) no
    C20 C21 C22 C23 . . . . 179.8(2) no
    C21 C22 C23 C24 . . . . -179.5(2) no
    C22 C23 C24 C25 . . . . -179.67(19) no
    C23 C24 C25 C26 . . . . -179.82(19) no
    C24 C25 C26 C27 . . . . -179.73(19) no
    C25 C26 C27 C28 . . . . -179.58(19) no
    C26 C27 C28 C29 . . . . -179.8(2) no
    C27 C28 C29 C30 . . . . -179.3(2) no
    C28 C29 C30 C31 . . . . -177.9(2) no
    C29 C30 C31 C32 . . . . -179.1(2) no
    C30 C31 C32 C33 . . . . 178.9(2) no
loop_
    _geom_hbond_atom_site_label_D
    _geom_hbond_atom_site_label_H
    _geom_hbond_atom_site_label_A
    _geom_hbond_site_symmetry_A
    _geom_hbond_distance_DH
    _geom_hbond_distance_HA
    _geom_hbond_distance_DA
    _geom_hbond_angle_DHA
    _geom_hbond_publ_flag
    C5 H5 O10 3_564 0.93 2.38 3.237(3) 153 yes
_iucr_refine_instructions_details
;
TITL HTS3R1 in P2(1)/c
CELL  0.71073  22.9366   9.2022  13.2859   90.000  100.749   90.000
ZERR     4.00   0.0029   0.0009   0.0010    0.000    0.008    0.000
LATT   1
SYMM  - X, 1/2 + Y, 1/2 - Z
SFAC  C    F    N    O    H
UNIT  120  4    4    12   160
MERG   2
OMIT    -3.00  52.00
FMAP   2
PLAN   20
ACTA
BOND   $H
CONF
LIST   4
L.S.   4
WGHT    0.042900
EXTI    0.002294
FVAR       2.63596
F3    2    0.016533    0.958369   -0.725549    11.00000    0.10415    0.12394 =
         0.04874    0.01901   -0.00271   -0.03703
O9    4    0.088864    0.826861   -0.379723    11.00000    0.08060    0.07301 =
         0.04867   -0.00149   -0.02304   -0.00198
O10   4    0.119332    0.594578   -0.375237    11.00000    0.07080    0.08258 =
         0.06785   -0.02306   -0.01518    0.00874
O17   4    0.253987    0.844428    0.052282    11.00000    0.08104    0.06492 =
         0.04953   -0.00549   -0.02411    0.01095
N8    3   -0.109086    0.746699   -0.818029    11.00000    0.08844    0.11341 =
         0.07348   -0.00685   -0.03076    0.00487
C1    1    0.048728    0.803616   -0.470318    11.00000    0.06085    0.06622 =
         0.04288   -0.00358   -0.00676    0.00066
C2    1    0.054468    0.889121   -0.552746    11.00000    0.06118    0.07272 =
         0.05224   -0.00389   -0.00679   -0.00809
AFIX  43
H2    5    0.085339    0.955599   -0.548981    11.00000   -1.20000
AFIX   0
C3    1    0.012830    0.872668   -0.641022    11.00000    0.06632    0.07133 =
         0.04402    0.00362   -0.00180   -0.00406
C4    1   -0.033111    0.775022   -0.650102    11.00000    0.05387    0.06887 =
         0.04487   -0.00174   -0.00972    0.00239
C5    1   -0.038105    0.691354   -0.564972    11.00000    0.06041    0.07883 =
         0.06742    0.00360   -0.00754   -0.01087
AFIX  43
H5    5   -0.069029    0.625118   -0.568273    11.00000   -1.20000
AFIX   0
C6    1    0.003087    0.707082   -0.475463    11.00000    0.06833    0.08419 =
         0.05624    0.01260   -0.00237   -0.00948
AFIX  43
H6    5   -0.000304    0.651545   -0.418356    11.00000   -1.20000
AFIX   0
C7    1   -0.075734    0.759591   -0.743522    11.00000    0.06612    0.07520 =
         0.06021    0.00054   -0.00949    0.00376
C10   1    0.120159    0.710365   -0.333647    11.00000    0.05027    0.06572 =
         0.04793   -0.00163   -0.00181    0.00090
C11   1    0.154026    0.746862   -0.231639    11.00000    0.04764    0.05924 =
         0.04012   -0.00056   -0.00317   -0.00330
C12   1    0.185558    0.638464   -0.174802    11.00000    0.06315    0.05708 =
         0.05383   -0.01087   -0.00572    0.00460
AFIX  43
H12   5    0.184219    0.544723   -0.201292    11.00000   -1.20000
AFIX   0
C13   1    0.219361    0.665665   -0.078764    11.00000    0.06145    0.05451 =
         0.05173    0.00087   -0.00972    0.00570
AFIX  43
H13   5    0.240582    0.590954   -0.041491    11.00000   -1.20000
AFIX   0
C14   1    0.221265    0.803908   -0.039072    11.00000    0.05578    0.06038 =
         0.03928   -0.00059   -0.00813    0.00323
C15   1    0.188237    0.912522   -0.094267    11.00000    0.08911    0.05542 =
         0.05240   -0.00686   -0.01599    0.00845
AFIX  43
H15   5    0.188417    1.005548   -0.066854    11.00000   -1.20000
AFIX   0
C16   1    0.154937    0.884014   -0.189883    11.00000    0.07141    0.05847 =
         0.05454    0.00175   -0.01569    0.00325
AFIX  43
H16   5    0.132903    0.958104   -0.226471    11.00000   -1.20000
AFIX   0
C18   1    0.285064    0.737089    0.118036    11.00000    0.05740    0.06174 =
         0.04371   -0.00022   -0.00563    0.00329
AFIX  23
H18A  5    0.311453    0.682995    0.082676    11.00000   -1.20000
H18B  5    0.257336    0.669594    0.139657    11.00000   -1.20000
AFIX   0
C19   1    0.320116    0.814646    0.209364    11.00000    0.05534    0.06128 =
         0.04325   -0.00313   -0.00488    0.00344
AFIX  23
H19A  5    0.293369    0.876245    0.238858    11.00000   -1.20000
H19B  5    0.349014    0.877183    0.186237    11.00000   -1.20000
AFIX   0
C20   1    0.352252    0.715194    0.292002    11.00000    0.06011    0.05621 =
         0.04140    0.00065   -0.00621    0.00141
AFIX  23
H20A  5    0.323410    0.654293    0.316747    11.00000   -1.20000
H20B  5    0.378528    0.652117    0.262575    11.00000   -1.20000
AFIX   0
C21   1    0.388070    0.796341    0.381325    11.00000    0.05728    0.05910 =
         0.04204    0.00134   -0.00499    0.00000
AFIX  23
H21A  5    0.416514    0.857375    0.355614    11.00000   -1.20000
H21B  5    0.361467    0.860053    0.409464    11.00000   -1.20000
AFIX   0
C22   1    0.421292    0.704500    0.467173    11.00000    0.06012    0.05236 =
         0.04432   -0.00138   -0.00447    0.00261
AFIX  23
H22A  5    0.448027    0.640605    0.439509    11.00000   -1.20000
H22B  5    0.393015    0.643908    0.493691    11.00000   -1.20000
AFIX   0
C23   1    0.456794    0.789816    0.554870    11.00000    0.05688    0.05284 =
         0.04067    0.00065   -0.00584   -0.00095
AFIX  23
H23A  5    0.484646    0.851145    0.527859    11.00000   -1.20000
H23B  5    0.429865    0.853249    0.582449    11.00000   -1.20000
AFIX   0
C24   1    0.490904    0.700976    0.641516    11.00000    0.05797    0.05256 =
         0.04300   -0.00270   -0.00542    0.00337
AFIX  23
H24A  5    0.518188    0.638069    0.614377    11.00000   -1.20000
H24B  5    0.463216    0.639322    0.668675    11.00000   -1.20000
AFIX   0
C25   1    0.525748    0.789256    0.728532    11.00000    0.05550    0.05279 =
         0.04338    0.00075   -0.00430   -0.00285
AFIX  23
H25A  5    0.498357    0.852012    0.755528    11.00000   -1.20000
H25B  5    0.553224    0.851211    0.701084    11.00000   -1.20000
AFIX   0
C26   1    0.560507    0.701828    0.816270    11.00000    0.05816    0.05535 =
         0.04238   -0.00098   -0.00582    0.00391
AFIX  23
H26A  5    0.533170    0.639639    0.843872    11.00000   -1.20000
H26B  5    0.588185    0.639499    0.789644    11.00000   -1.20000
AFIX   0
C27   1    0.594593    0.792095    0.902145    11.00000    0.05945    0.05510 =
         0.04172    0.00236   -0.00764   -0.00172
AFIX  23
H27A  5    0.566809    0.853951    0.928894    11.00000   -1.20000
H27B  5    0.621623    0.854857    0.874259    11.00000   -1.20000
AFIX   0
C28   1    0.629953    0.706082    0.990150    11.00000    0.05858    0.05834 =
         0.04154    0.00193   -0.00624    0.00146
AFIX  23
H28A  5    0.602997    0.643084    1.018024    11.00000   -1.20000
H28B  5    0.657917    0.644557    0.963588    11.00000   -1.20000
AFIX   0
C29   1    0.663817    0.797815    1.076137    11.00000    0.06020    0.06124 =
         0.04487    0.00267   -0.00912   -0.00067
AFIX  23
H29A  5    0.690319    0.861757    1.047947    11.00000   -1.20000
H29B  5    0.635737    0.858455    1.103125    11.00000   -1.20000
AFIX   0
C30   1    0.699863    0.713269    1.163699    11.00000    0.06721    0.06224 =
         0.04265   -0.00031   -0.01046    0.00787
AFIX  23
H30A  5    0.673584    0.646709    1.190143    11.00000   -1.20000
H30B  5    0.728890    0.655326    1.137047    11.00000   -1.20000
AFIX   0
C31   1    0.731868    0.803553    1.251083    11.00000    0.06088    0.06793 =
         0.04571   -0.00115   -0.00538    0.00057
AFIX  23
H31A  5    0.757584    0.871213    1.224267    11.00000   -1.20000
H31B  5    0.702709    0.860395    1.278224    11.00000   -1.20000
AFIX   0
C32   1    0.768645    0.721033    1.338002    11.00000    0.06670    0.07283 =
         0.05043   -0.00418   -0.01136    0.01110
AFIX  23
H32A  5    0.797585    0.662956    1.311226    11.00000   -1.20000
H32B  5    0.742989    0.654912    1.366341    11.00000   -1.20000
AFIX   0
C33   1    0.800906    0.816249    1.423144    11.00000    0.08365    0.09841 =
         0.05627   -0.01207   -0.01734    0.00507
AFIX 137
H33A  5    0.827622    0.879606    1.396503    11.00000   -1.50000
H33B  5    0.822962    0.756373    1.476089    11.00000   -1.50000
H33C  5    0.772631    0.873270    1.450939    11.00000   -1.50000
HKLF 4  1.0 -1.00  0.00  0.00  0.00  1.00  0.00  0.00  0.00 -1.00
END
;
