# Supplementary material for: 4-Cyano-3-fluoro­phenyl 4-(hexa­dec­yl­oxy)benzoate
Source: Acta Crystallogr Sect E Struct Rep Online. 2014 Feb 5;70(Pt 3):o244. doi: 10.1107/S1600536814001871 (PMC3998482; doi:10.1107/S1600536814001871)
Supplement: Supplementary file 2 [file e-70-0o244-Isup2.hkl]

#
# h,k,l, Fc-squared, Fo-squared, sigma(Fo-squared) and status flag
#
data_I
_shelx_title ' HTS3R1 in P2(1)/c'
_shelx_refln_list_code          4
_shelx_F_calc_maximum      432.62
_exptl_crystal_F_000      1040.00
_reflns_d_resolution_high  0.8107
 
loop_
 _symmetry_equiv_pos_as_xyz
 'x, y, z'
 '-x, y+1/2, -z+1/2'
 '-x, -y, -z'
 'x, -y-1/2, z-1/2'
 
_cell_length_a    22.9366
_cell_length_b     9.2022
_cell_length_c    13.2859
_cell_angle_alpha  90.000
_cell_angle_beta  100.749
_cell_angle_gamma  90.000
 
_shelx_F_squared_multiplier     1.000
 
loop_
 _refln_index_h
 _refln_index_k
 _refln_index_l
 _refln_F_squared_calc
 _refln_F_squared_meas
 _refln_F_squared_sigma
 _refln_observed_status
   4   0   0     2936.59     2909.81     71.21 o
   5   0   0     1885.78     1967.51     45.71 o
   6   0   0       88.05      105.94     11.65 o
   7   0   0        6.30        7.19      3.46 o
   8   0   0      550.15      566.37     38.61 o
   9   0   0     1084.96     1025.41     62.47 o
  10   0   0      405.59      413.68     42.80 o
  11   0   0       14.73        5.64      5.19 o
  12   0   0       46.20       56.44     15.68 o
  13   0   0      155.60      143.99     28.29 o
  14   0   0       65.27       39.99     15.22 o
  15   0   0        0.73        3.33      5.10 o
  16   0   0        0.00       -2.32      7.74 o
  17   0   0       23.07       30.96     16.62 o
  18   0   0       63.85       74.77     25.63 o
  19   0   0       19.27       16.52      9.92 o
  20   0   0        1.60        2.78      4.57 o
  21   0   0        0.36       -5.15      9.54 o
  22   0   0        2.65        8.30     11.86 o
  23   0   0        1.44        4.55      9.13 o
  24   0   0        1.46        3.02      1.98 o
  25   0   0       20.83       24.43     17.92 o
  26   0   0       63.02       52.44     26.46 o
  27   0   0       45.26       52.25     28.22 o
   4   1   0     1102.64     1066.07     26.13 o
   5   1   0     1108.05     1097.42     25.12 o
   6   1   0      234.53      227.72     12.21 o
   7   1   0        6.42        5.45      1.24 o
   8   1   0       83.13       78.91      8.35 o
   9   1   0      237.05      220.31     20.61 o
  10   1   0       41.35       49.12     10.99 o
  11   1   0       63.89       63.06     13.12 o
  12   1   0      108.08      114.56     17.55 o
  13   1   0        0.40        2.21      8.62 o
  14   1   0       13.00        5.34      5.11 o
  15   1   0       14.94       19.18      8.79 o
  16   1   0        4.85        2.78      4.40 o
  17   1   0        1.39        2.16      5.31 o
  18   1   0       14.77       17.48      8.66 o
  19   1   0       87.56       85.11     18.74 o
  20   1   0      104.80      101.39     21.52 o
  21   1   0       55.20       60.00     17.58 o
  22   1   0       33.20       40.83     14.94 o
  23   1   0       52.95       58.90     18.05 o
  24   1   0       51.37       57.45     18.19 o
  25   1   0       36.14       44.18     17.56 o
  26   1   0       30.46       26.95     14.96 o
  27   1   0       33.46       33.95     16.14 o
   1   2   0     3970.18     3542.50     37.81 o
   2   2   0        1.14        8.70      2.97 o
   3   2   0      667.42      574.10     14.30 o
   4   2   0       20.75       15.86      4.09 o
   5   2   0      971.95      919.49     26.49 o
   6   2   0     1766.06     1684.54     24.47 o
   7   2   0      510.26      526.29     15.09 o
   8   2   0        0.48        5.16     19.66 o
   9   2   0       16.39       25.46     25.75 o
  10   2   0       27.04       45.54     13.84 o
  11   2   0      201.73      282.14     37.28 o
  12   2   0      121.87      158.25     29.72 o
  13   2   0        3.71        1.82      5.90 o
  14   2   0       11.38       17.16     10.75 o
  15   2   0       96.93       84.68     25.14 o
  16   2   0      297.35      279.05     45.60 o
  17   2   0        4.32        2.17      4.81 o
  18   2   0       39.99       22.55      9.66 o
  19   2   0       12.25        3.69      5.32 o
  20   2   0        0.31       -5.96      5.63 o
  21   2   0        0.38       -6.51     10.87 o
  22   2   0        5.18       -1.73      8.22 o
  23   2   0        6.55       -0.97      7.98 o
  24   2   0       11.00        1.90      7.81 o
  25   2   0       26.43       11.57      9.17 o
  26   2   0       42.30       45.79     23.25 o
  27   2   0       31.07       36.61     25.78 o
   1   3   0     4137.91     4144.76     68.87 o
   2   3   0     4643.78     4505.88     88.50 o
   3   3   0     1172.83     1161.12     24.07 o
   4   3   0      405.49      378.68     13.10 o
   5   3   0      803.02      787.59     17.24 o
   6   3   0      829.06      809.26     18.46 o
   7   3   0      235.12      262.53     20.39 o
   8   3   0       35.12       15.32     13.28 o
   9   3   0       55.40       54.16      7.94 o
  10   3   0      177.84      166.82     10.86 o
  11   3   0      396.21      398.56     21.02 o
  12   3   0      525.01      570.03     27.69 o
  13   3   0      309.37      349.56     23.22 o
  14   3   0        9.61       13.91      6.00 o
  15   3   0      119.12      165.34     24.30 o
  16   3   0        0.02        3.27      3.46 o
  17   3   0      145.15      158.12     19.78 o
  18   3   0       33.30       29.35      8.75 o
  19   3   0        2.69        1.28      4.80 o
  20   3   0        0.02       -0.45      4.34 o
  21   3   0        1.94        1.36      3.73 o
  22   3   0        0.50      -12.81     14.49 o
  23   3   0        0.08      -12.24     15.82 o
  24   3   0        0.59       -8.80     14.77 o
  25   3   0        6.40        0.48      8.97 o
  26   3   0        9.11        3.33     12.42 o
   0   4   0      206.99      278.57     22.01 o
   1   4   0      144.59      134.83     14.25 o
   2   4   0      860.68      789.97     28.76 o
   3   4   0      581.92      609.73     20.02 o
   4   4   0       49.58       48.05      5.80 o
   5   4   0      274.93      261.38     13.17 o
   6   4   0        1.85        1.04      0.91 o
   7   4   0      107.28       94.57      7.21 o
   8   4   0       62.24       61.26     10.02 o
   9   4   0       31.93       28.98      7.57 o
  10   4   0       36.69       30.49     18.18 o
  11   4   0        2.13        4.69      3.39 o
  12   4   0       90.89       99.60     25.98 o
  13   4   0       60.00       73.75     24.17 o
  14   4   0      130.09      111.25     29.57 o
  15   4   0       67.94       68.67     24.20 o
  16   4   0      264.21      256.08     18.30 o
  17   4   0       11.25       11.71     11.22 o
  18   4   0        7.72       10.88      8.78 o
  19   4   0        8.45        7.23     10.81 o
  20   4   0        2.53        0.71      5.01 o
  21   4   0        0.00        1.51      4.23 o
  22   4   0        4.01        0.56      8.45 o
  23   4   0        2.82        8.97     10.56 o
  24   4   0        4.32        6.89      8.74 o
  25   4   0       20.79       22.72     14.28 o
  26   4   0       17.40       15.70     11.44 o
   1   5   0      535.17      637.11     26.40 o
   2   5   0      287.54      288.43     19.59 o
   3   5   0        5.32       -0.36      1.87 o
   4   5   0      112.29      126.78     14.28 o
   5   5   0      558.47      624.66     21.86 o
   6   5   0      122.81      140.53     10.81 o
   7   5   0      213.98      206.56     14.29 o
   8   5   0      453.57      388.13     29.87 o
   9   5   0       75.23       78.15     22.72 o
  10   5   0        0.12       -0.80      4.19 o
  11   5   0       39.58       32.80     14.90 o
  12   5   0       77.24       74.37     24.70 o
  13   5   0      131.55      131.73     33.93 o
  14   5   0       14.12       17.57     14.80 o
  15   5   0       22.29       25.21     16.74 o
  16   5   0        1.84        3.46      8.99 o
  17   5   0       15.92       14.96     15.47 o
  18   5   0        5.22       24.83     18.04 o
  19   5   0        0.57        3.34      4.19 o
  20   5   0        0.05       -4.05      8.37 o
  21   5   0       18.84       22.72     18.30 o
  22   5   0        9.35        7.72     11.28 o
  23   5   0        3.76        4.85      9.62 o
  24   5   0       14.52       17.03     14.61 o
   0   6   0      240.60      158.47     20.69 o
   1   6   0      416.85      337.24     20.93 o
   2   6   0       60.83       57.00      7.84 o
   3   6   0      138.48      133.13     11.60 o
   4   6   0      545.49      571.38     31.85 o
   5   6   0      134.60      131.17     13.43 o
   6   6   0      101.35       79.49     11.82 o
   7   6   0      226.93      242.79     28.88 o
   8   6   0        0.21       -2.31      2.91 o
   9   6   0       97.63       93.48      7.76 o
  10   6   0       12.54        8.95      2.05 o
  11   6   0        1.45       -5.43      6.81 o
  12   6   0      111.91      119.79     31.16 o
  13   6   0        2.45        7.17      9.19 o
  14   6   0       13.03       13.95     11.92 o
  15   6   0       15.09       12.71     10.90 o
  16   6   0       16.82       32.15     20.97 o
  17   6   0       98.40      116.45     35.43 o
  18   6   0        1.52        5.81      9.43 o
  19   6   0       13.25       18.05     15.20 o
  20   6   0        0.25        0.74      4.00 o
  21   6   0        0.02       14.97     16.00 o
  22   6   0       27.78       41.77     24.17 o
  23   6   0       27.80       34.89     21.64 o
   1   7   0        4.27       -0.95      2.52 o
   2   7   0        0.47       -1.51      4.27 o
   3   7   0        8.45        3.98      4.21 o
   4   7   0      107.15      139.90     15.00 o
   5   7   0      275.99      274.42     22.69 o
   6   7   0       62.14       52.84      8.07 o
   7   7   0      148.64      238.97     54.75 o
   8   7   0      413.37      563.22    120.40 o
   9   7   0       44.84       45.23     19.62 o
  10   7   0       82.77       75.55     25.61 o
  11   7   0       15.52       10.85      9.24 o
  12   7   0       60.14       60.18     25.51 o
  13   7   0       75.92       67.32     25.98 o
  14   7   0       52.93       43.93     23.78 o
  15   7   0        3.97       14.51     14.20 o
  16   7   0        0.53        5.48     12.09 o
  17   7   0        6.87        7.62      8.21 o
  18   7   0        0.25        0.99      7.79 o
  19   7   0        6.92        1.58      3.39 o
  20   7   0        0.22      -10.11      9.10 o
  21   7   0       20.27       36.51     21.55 o
   0   8   0      351.19      411.95     36.91 o
   1   8   0      232.37      264.96     19.13 o
   2   8   0       14.22        4.14      4.80 o
   3   8   0       41.70       42.08      7.35 o
   4   8   0       28.97       20.43      5.96 o
   5   8   0        7.00        2.36      6.18 o
   6   8   0       37.28       46.61     13.29 o
   7   8   0      101.77      115.71     32.37 o
   8   8   0        0.24        1.28      3.92 o
   9   8   0       88.23       78.00     25.98 o
  10   8   0       14.76        0.67      7.94 o
  11   8   0       51.14       43.35     18.53 o
  12   8   0        9.11       16.39     15.35 o
  13   8   0       28.73       30.96     18.04 o
  14   8   0       22.93       19.26     15.23 o
  15   8   0        0.07       -3.12      4.38 o
  16   8   0        1.14        4.54     10.41 o
  17   8   0       15.86       24.71     18.02 o
  18   8   0        0.80        9.44     12.26 o
  19   8   0        1.20       -3.75     13.10 o
   1   9   0        6.49        6.46      7.21 o
   2   9   0       25.20       42.99     22.29 o
   3   9   0       59.44       70.03     26.51 o
   4   9   0        2.45        1.05      4.40 o
   5   9   0        0.83       -5.20      5.33 o
   6   9   0        4.01        5.44      5.54 o
   7   9   0       15.47       22.11      9.73 o
   8   9   0       94.49      125.15     22.50 o
   9   9   0       21.62       29.26     22.33 o
  10   9   0       25.30       25.98     17.04 o
  11   9   0       13.72       13.97     12.57 o
  12   9   0       23.52       23.17     16.56 o
  13   9   0        0.37        2.59      3.54 o
  14   9   0        3.00        7.23      7.60 o
  15   9   0       10.80       20.06     19.03 o
  16   9   0       10.31        5.50     10.33 o
   0  10   0      358.48      598.11     82.25 o
   1  10   0       88.99      153.41     31.40 o
   2  10   0       57.33       96.76     33.95 o
   3  10   0        3.83       19.25     15.72 o
   4  10   0        4.88       -1.96      8.22 o
   5  10   0        2.17       -8.12     15.50 o
   6  10   0        1.76        0.37     10.86 o
   7  10   0        1.44      -14.27     19.94 o
   8  10   0        0.07      -11.56     13.99 o
   9  10   0        2.91        9.66      8.82 o
  10  10   0        0.20       -8.18      9.67 o
  11  10   0       20.18       17.76     15.38 o
  12  10   0        8.33        8.97     10.78 o
  13  10   0        8.12        8.24     12.09 o
   1  11   0       12.07       26.37     14.08 o
   2  11   0        8.77       13.23      9.89 o
   3  11   0       32.32       57.14     20.33 o
   4  11   0        0.00        1.43      3.80 o
   5  11   0        1.30        2.10      9.34 o
   6  11   0        0.75      -10.64     13.31 o
 -27   1   1        7.30       14.87     12.00 o
 -26   1   1       12.84       19.63     12.67 o
 -25   1   1       14.92       23.67     12.41 o
 -24   1   1        9.69       15.48      9.91 o
 -23   1   1        1.20        3.42      3.43 o
 -22   1   1        2.24        5.14      3.72 o
 -21   1   1        2.87        4.41      5.43 o
 -20   1   1        9.31        7.18      5.10 o
 -19   1   1       73.94       62.80     15.99 o
 -18   1   1       83.21       82.63     18.49 o
 -17   1   1      170.41      169.42     25.19 o
 -16   1   1       29.38       25.54     10.13 o
 -15   1   1        1.98        2.09      8.17 o
 -14   1   1       54.91       52.38     12.95 o
 -13   1   1        0.39        2.37      0.96 o
 -12   1   1      294.87      287.32     27.47 o
 -11   1   1      763.42      787.97     43.52 o
 -10   1   1      874.99      917.13     44.99 o
  -9   1   1     1022.32     1052.40     45.52 o
  -8   1   1     1327.39     1403.86     34.69 o
  -7   1   1     1207.49     1197.57     29.97 o
  -6   1   1      472.70      459.76     17.41 o
  -5   1   1      104.04      110.34      6.67 o
  -4   1   1      139.29      143.23      7.40 o
  -3   1   1      208.97      196.98     11.94 o
   3   1   1     1661.64     1647.13     24.94 o
   4   1   1     1508.74     1566.57     24.15 o
   5   1   1      870.99      896.83     20.55 o
   6   1   1       40.14       43.02      5.36 o
   7   1   1      265.05      275.82     13.05 o
   8   1   1      235.44      251.89     13.41 o
   9   1   1       77.52       70.19     11.87 o
  10   1   1      990.81      984.60     47.38 o
  11   1   1     1969.82     1956.57     69.41 o
  12   1   1       17.25       41.67     10.55 o
  13   1   1      850.00      743.72     46.77 o
  14   1   1       41.83       42.74     12.12 o
  15   1   1       74.99       75.53     15.63 o
  16   1   1       20.36       19.68      7.94 o
  17   1   1       54.04       48.30     13.56 o
  18   1   1      163.41      171.60     26.88 o
  19   1   1      128.81      124.44     23.29 o
  20   1   1       60.66       56.59     16.26 o
  21   1   1       25.56       32.07     13.00 o
  22   1   1       11.84       12.81      8.59 o
  23   1   1        3.44       -1.26      4.76 o
  24   1   1        0.10       10.64      9.44 o
  25   1   1        0.30        7.20      8.06 o
  26   1   1        3.77       18.10     12.48 o
  27   1   1        5.97       12.77      9.99 o
 -27   2   1        0.01        5.16     11.71 o
 -26   2   1        0.35       -3.13      2.09 o
 -25   2   1        3.15       -2.54      7.43 o
 -24   2   1       13.05       11.94     11.62 o
 -23   2   1       20.48       13.55      8.61 o
 -22   2   1        4.63        1.33      5.69 o
 -21   2   1       37.92       34.63     20.90 o
 -20   2   1      147.37      139.06     36.45 o
 -19   2   1       24.42       30.99     10.77 o
 -18   2   1      101.30       89.09     19.79 o
 -17   2   1      285.25      342.92     37.39 o
 -16   2   1      468.09      532.26     45.26 o
 -15   2   1      247.36      287.26     44.95 o
 -14   2   1        2.77        5.73      9.32 o
 -13   2   1      418.18      407.83     50.46 o
 -12   2   1      393.44      372.04     45.64 o
 -11   2   1        8.91        5.84      3.04 o
 -10   2   1       75.34       88.05     11.61 o
  -9   2   1      140.99      155.65     14.57 o
  -8   2   1      569.32      614.98     27.30 o
  -7   2   1     2269.21     2320.93     38.85 o
  -6   2   1     3837.83     3749.76     52.90 o
  -5   2   1     3898.33     3813.58     49.06 o
  -4   2   1     8572.83     8383.65     94.51 o
  -3   2   1     6125.13     6075.00     85.09 o
  -2   2   1      128.32      142.66     10.84 o
  -1   2   1        3.56        5.39      1.71 o
   0   2   1     4830.28     4668.44     81.59 o
   1   2   1     3242.41     3049.91     51.02 o
   2   2   1        8.87       15.83      3.39 o
   3   2   1      585.84      555.53     16.49 o
   4   2   1      571.35      507.74     16.61 o
   5   2   1      549.99      544.07     18.32 o
   6   2   1      634.01      638.85     19.04 o
   7   2   1      120.92      115.35      9.24 o
   8   2   1      311.98      334.26     23.94 o
   9   2   1     1003.51      974.66     67.00 o
  10   2   1      382.22      357.37     41.91 o
  11   2   1        8.16       -3.25      8.08 o
  12   2   1       75.14       64.45     18.99 o
  13   2   1      404.29      427.04     51.89 o
  14   2   1      253.70      225.53     38.84 o
  15   2   1       18.68       19.21     12.51 o
  16   2   1      340.31      298.58     46.69 o
  17   2   1      243.39      217.72     41.10 o
  18   2   1       32.59       29.72     15.62 o
  19   2   1        0.53       -3.19     10.23 o
  20   2   1        6.87       -3.22     11.63 o
  21   2   1       12.61        5.87      8.24 o
  22   2   1       20.83       14.50      3.90 o
  23   2   1       37.04       25.11     15.75 o
  24   2   1       43.50       45.93     21.60 o
  25   2   1        8.86       10.90     12.72 o
  26   2   1        4.87       22.43     20.00 o
 -27   3   1        5.67        9.26     10.37 o
 -26   3   1        6.44       -2.51      7.36 o
 -25   3   1        5.28        8.30     13.51 o
 -24   3   1        3.70      -13.67     16.15 o
 -23   3   1        0.93       -7.45     12.55 o
 -22   3   1        2.86       -0.99      6.37 o
 -21   3   1       20.99        7.16      5.75 o
 -20   3   1        3.03        0.31     13.20 o
 -19   3   1       25.29       11.35     13.43 o
 -18   3   1       13.13       18.40      7.52 o
 -17   3   1      155.25      180.56     22.30 o
 -16   3   1       93.50      105.79     16.12 o
 -15   3   1      157.58      151.32     18.57 o
 -14   3   1      165.68      150.18     17.16 o
 -13   3   1       10.52        7.24      3.04 o
 -12   3   1       16.90       18.36      4.34 o
 -11   3   1        1.78        3.99      3.29 o
 -10   3   1        0.26        1.30      1.41 o
  -9   3   1      255.98      255.21     14.42 o
  -8   3   1     1253.05     1287.00     43.46 o
  -7   3   1      894.76      852.73     23.69 o
  -6   3   1        0.37        1.57      2.56 o
  -5   3   1      138.50      148.71     11.32 o
  -4   3   1       26.31       31.25      5.13 o
  -3   3   1       28.68       28.66      3.30 o
  -2   3   1      248.29      249.43     12.76 o
  -1   3   1        2.01        9.39      6.90 o
   0   3   1        7.83        9.75      4.60 o
   1   3   1      601.89      577.85     33.62 o
   2   3   1       32.52       28.26      9.71 o
   3   3   1      951.15      975.72     34.68 o
   4   3   1     1115.79     1136.83     32.48 o
   5   3   1       79.08       85.74      8.40 o
   6   3   1       39.40       44.48      8.41 o
   7   3   1      934.49      944.79     31.55 o
   8   3   1     1599.21     1650.19     54.80 o
   9   3   1      267.84      281.97     38.15 o
  10   3   1      328.48      303.77     41.45 o
  11   3   1     2555.28     2302.83    112.06 o
  12   3   1     4097.32     4043.69     65.28 o
  13   3   1      452.17      462.34     28.28 o
  14   3   1      103.08      109.07     26.46 o
  15   3   1      441.74      435.81     57.17 o
  16   3   1      109.60       98.55     28.80 o
  17   3   1        1.26        5.14      6.14 o
  18   3   1       20.16       19.48     13.44 o
  19   3   1       18.37       14.86      8.87 o
  20   3   1       10.87       10.80      8.51 o
  21   3   1        6.41        5.92      5.15 o
  22   3   1        3.20      -25.71     24.24 o
  23   3   1        0.08      -14.94     22.05 o
  24   3   1       10.55       -4.18     14.78 o
  25   3   1        1.05       -1.42     12.22 o
  26   3   1        4.33        1.02      1.94 o
 -26   4   1        4.56        1.72      3.50 o
 -25   4   1        1.48        5.73      9.78 o
 -24   4   1        0.02        3.99      2.34 o
 -23   4   1        0.14      -10.33     14.98 o
 -22   4   1        0.00        3.14      4.69 o
 -21   4   1       14.07       -3.27     10.15 o
 -20   4   1       99.06      112.72     34.55 o
 -19   4   1       22.77       24.18     16.59 o
 -18   4   1      289.94      336.89     58.09 o
 -17   4   1     1430.97     1357.65     52.03 o
 -16   4   1      480.13      464.95     29.26 o
 -15   4   1        1.02        2.01      5.87 o
 -14   4   1       36.16       19.51      5.50 o
 -13   4   1       18.36       11.63      9.83 o
 -12   4   1        0.14       -0.74      3.90 o
 -11   4   1        0.59       -5.29      8.65 o
 -10   4   1       49.01       90.79     17.06 o
  -9   4   1      228.65      258.18     20.61 o
  -8   4   1       56.10       55.03      6.36 o
  -7   4   1      107.69      108.65      8.59 o
  -6   4   1      167.53      168.43     11.73 o
  -5   4   1       11.94       11.88      4.40 o
  -4   4   1      142.19      141.30      8.63 o
  -3   4   1      110.95      120.44      8.57 o
  -2   4   1       81.01       84.32      8.39 o
  -1   4   1      241.07      252.62     23.27 o
   0   4   1        9.75        2.80      3.39 o
   1   4   1      364.73      344.52     15.62 o
   2   4   1     2180.74     2137.62     58.35 o
   3   4   1     2099.46     2288.05     59.70 o
   4   4   1      242.31      238.53     19.07 o
   5   4   1       44.12       39.95      5.28 o
   6   4   1       18.14       13.53      3.03 o
   7   4   1       27.47       26.49      2.68 o
   8   4   1       34.63       30.26      6.88 o
   9   4   1        0.97        3.38      5.65 o
  10   4   1        0.67        7.01      7.23 o
  11   4   1       41.34       57.35     21.30 o
  12   4   1      108.82       92.61     27.19 o
  13   4   1      223.10      229.56     40.87 o
  14   4   1        3.99       -5.85      8.91 o
  15   4   1      215.30      226.81     43.08 o
  16   4   1      106.53      109.66     29.89 o
  17   4   1       11.26        8.97      7.70 o
  18   4   1       13.16       30.16     17.26 o
  19   4   1       27.05       29.11     17.09 o
  20   4   1       16.21       16.67     12.57 o
  21   4   1        1.86       -9.27     13.53 o
  22   4   1        0.25       -0.39      7.06 o
  23   4   1        3.13       10.89     12.24 o
  24   4   1        2.00        0.05      7.77 o
  25   4   1        4.34       -3.23      8.38 o
 -25   5   1        0.66        9.30     12.53 o
 -24   5   1        3.01       -5.01     11.33 o
 -23   5   1        0.21        7.90     14.14 o
 -22   5   1       12.69        3.07      7.07 o
 -21   5   1        4.34        0.04     11.34 o
 -20   5   1        0.13       -5.28      8.11 o
 -19   5   1        8.81       13.25     14.13 o
 -18   5   1        4.41        6.54     12.85 o
 -17   5   1      152.09      165.28     42.61 o
 -16   5   1      116.57      112.48     33.00 o
 -15   5   1        4.10       13.10      7.36 o
 -14   5   1      125.17      121.24     31.04 o
 -13   5   1       39.99       32.70     17.20 o
 -12   5   1       27.29       25.19     13.05 o
 -11   5   1       71.51       62.14     10.95 o
 -10   5   1        0.03       -1.43      5.29 o
  -9   5   1      111.54       95.23      9.30 o
  -8   5   1      157.55      162.41     12.17 o
  -7   5   1       23.84       31.07      5.37 o
  -6   5   1        5.27        5.54      6.76 o
  -5   5   1        0.44        3.35      2.90 o
  -4   5   1       12.74       14.19      4.54 o
  -3   5   1       28.59       36.92      5.78 o
  -2   5   1       16.92       11.14      3.40 o
  -1   5   1        0.06        0.43      2.14 o
   0   5   1       11.35       10.24      3.24 o
   1   5   1        0.94        1.81      1.31 o
   2   5   1       92.10       99.52     13.85 o
   3   5   1      810.17      866.55     32.02 o
   4   5   1     1470.18     1556.57     53.31 o
   5   5   1      742.62      823.71     38.70 o
   6   5   1       70.71       78.69      6.45 o
   7   5   1        1.19        0.40      6.71 o
   8   5   1        7.69        5.77      2.86 o
   9   5   1      136.32      233.08     86.16 o
  10   5   1        2.64        3.92      9.39 o
  11   5   1     1705.05     1555.36    108.05 o
  12   5   1     3876.48     3478.42    163.07 o
  13   5   1      517.00      540.93     67.39 o
  14   5   1       21.24       13.60      9.79 o
  15   5   1       37.25       22.72     12.99 o
  16   5   1        5.83        5.80      5.22 o
  17   5   1       29.12       24.09     16.00 o
  18   5   1       32.85       38.49     20.89 o
  19   5   1        1.03        5.33      9.55 o
  20   5   1        3.87       14.59     14.62 o
  21   5   1        1.90        4.21      5.20 o
  22   5   1        0.20       -3.56      4.67 o
  23   5   1        4.02       15.80     17.22 o
  24   5   1        6.43        3.39      8.58 o
 -23   6   1        8.90       15.28     16.11 o
 -22   6   1       10.32       11.13     10.86 o
 -21   6   1       10.36       17.84     16.31 o
 -20   6   1       54.16       56.88     26.66 o
 -19   6   1       43.98       63.18     29.91 o
 -18   6   1      183.64      219.89     52.39 o
 -17   6   1     1194.06     1116.64    109.96 o
 -16   6   1      242.27      239.63     50.70 o
 -15   6   1       68.59       62.03     24.47 o
 -14   6   1       12.91       -0.50      6.52 o
 -13   6   1       29.12       29.46     14.06 o
 -12   6   1        0.49       -0.02      6.95 o
 -11   6   1       65.73       77.65     12.99 o
 -10   6   1       42.82       38.39      8.99 o
  -9   6   1       12.39       16.89      4.16 o
  -8   6   1      110.61      110.53     10.87 o
  -7   6   1       42.60       34.23      6.51 o
  -6   6   1        0.71        4.28      3.81 o
  -5   6   1        2.59       -0.60      4.27 o
  -4   6   1        1.26       16.26     11.75 o
  -3   6   1        4.96        2.17      1.96 o
  -2   6   1       62.95       53.87      7.96 o
  -1   6   1       75.37       67.98      9.46 o
   0   6   1        0.10        1.57      1.40 o
   1   6   1       57.01       55.98      7.16 o
   2   6   1       92.34       77.27     13.12 o
   3   6   1        3.63        4.69      4.36 o
   4   6   1      104.60      124.51     13.20 o
   5   6   1        5.10       18.79     30.13 o
   6   6   1      153.71       99.62     33.40 o
   7   6   1      187.81      178.16     11.78 o
   8   6   1        0.07        3.54      7.72 o
   9   6   1       68.87       56.56      8.00 o
  10   6   1        5.47        3.29      2.22 o
  11   6   1       14.51       17.84     14.12 o
  12   6   1      151.45      160.52     37.52 o
  13   6   1      134.39      129.55     34.18 o
  14   6   1       12.18        9.36      7.18 o
  15   6   1       55.11       54.50     22.07 o
  16   6   1        4.71       -1.84      1.96 o
  17   6   1       10.88        7.56      6.70 o
  18   6   1       18.21       25.00     15.40 o
  19   6   1       40.78       50.89     25.01 o
  20   6   1        2.21        9.98     13.04 o
  21   6   1        8.83       11.90     10.24 o
  22   6   1        8.45       33.00     22.36 o
  23   6   1        0.34        7.43     14.00 o
 -22   7   1        2.60        5.51     13.20 o
 -21   7   1        1.53       -0.16      2.86 o
 -20   7   1        2.14       13.37     12.43 o
 -19   7   1        0.80       -2.61      9.68 o
 -18   7   1        5.16       22.20     18.44 o
 -17   7   1       50.70       61.24     29.99 o
 -16   7   1       75.52      102.40     33.42 o
 -15   7   1        7.22        5.95     14.21 o
 -14   7   1       69.04       63.00     24.46 o
 -13   7   1        1.75        4.04      4.32 o
 -12   7   1       43.84       44.28     19.94 o
 -11   7   1        9.79       10.29     11.33 o
 -10   7   1      276.18      307.24     52.39 o
  -9   7   1      249.68      287.83     50.41 o
  -8   7   1        0.20       15.52     17.16 o
  -7   7   1      157.89      158.20     36.31 o
  -6   7   1       34.88       62.15     28.89 o
  -5   7   1       27.36       -0.16     16.02 o
  -4   7   1        2.93       15.79     17.91 o
  -3   7   1        0.01       -2.64      3.18 o
  -2   7   1       20.45       19.34      5.19 o
  -1   7   1       19.26       19.14      5.42 o
   0   7   1       67.44       64.34      9.55 o
   1   7   1      135.23      143.85     12.45 o
   2   7   1        6.38       -1.36      4.48 o
   3   7   1      182.81      179.20     16.48 o
   4   7   1        9.97       10.88      6.32 o
   5   7   1      219.87      280.91     26.44 o
   6   7   1      306.41      323.59     25.35 o
   7   7   1       26.23       23.20      5.12 o
   8   7   1        0.47       24.83     38.48 o
   9   7   1      123.47      215.79     76.52 o
  10   7   1      141.05      120.74     33.07 o
  11   7   1      557.55      520.49     72.07 o
  12   7   1     1110.05     1085.80    104.04 o
  13   7   1      207.05      246.15     51.00 o
  14   7   1       36.93       19.40     13.14 o
  15   7   1       23.05       23.39     15.42 o
  16   7   1       14.37       11.50     12.56 o
  17   7   1       44.44       55.91     25.31 o
  18   7   1       14.53       14.59     13.30 o
  19   7   1        3.07        5.81     11.37 o
  20   7   1       13.26       18.96     17.08 o
  21   7   1        1.48        5.48      7.98 o
 -19   8   1       19.42       25.65     21.34 o
 -18   8   1       52.31       75.85     32.02 o
 -17   8   1      205.64      186.39     50.13 o
 -16   8   1       97.90      119.56     39.32 o
 -15   8   1       40.95       41.28     23.38 o
 -14   8   1       14.76       13.33      8.15 o
 -13   8   1        1.06       -3.93     10.76 o
 -12   8   1       39.41       43.16     20.79 o
 -11   8   1       95.70       81.95     28.21 o
 -10   8   1       23.33       13.36      9.74 o
  -9   8   1       19.34        9.60      7.77 o
  -8   8   1       69.46       87.84     28.20 o
  -7   8   1        0.08       -5.21      7.68 o
  -6   8   1       60.47       54.71     22.63 o
  -5   8   1        0.20        5.61      4.62 o
  -4   8   1       14.79       18.17      7.41 o
  -3   8   1       14.09       12.86      5.19 o
  -2   8   1        2.73        0.98      3.35 o
  -1   8   1        4.92        3.70      1.72 o
   0   8   1       49.41       55.64     12.05 o
   1   8   1      112.21      114.36     18.00 o
   2   8   1      342.91      395.55     26.16 o
   3   8   1       18.28        9.94      5.95 o
   4   8   1      185.89      228.97     20.27 o
   5   8   1      261.55      338.37     24.80 o
   6   8   1       25.07       20.38     12.25 o
   7   8   1       10.00        7.20      9.98 o
   8   8   1        0.54        8.47      9.67 o
   9   8   1       29.15       15.10      6.56 o
  10   8   1       10.11        1.60      4.13 o
  11   8   1       19.37       27.82     15.58 o
  12   8   1       32.65       40.64     23.29 o
  13   8   1       67.26       68.26     27.31 o
  14   8   1        4.16       -3.14      6.10 o
  15   8   1       23.32       17.99     13.75 o
  16   8   1        0.02        2.28      5.89 o
  17   8   1        0.65        5.12     10.98 o
  18   8   1        4.22        0.40      5.80 o
  19   8   1        4.40       11.90     12.75 o
 -17   9   1        6.88       20.06     18.79 o
 -16   9   1       21.26       36.26     22.04 o
 -15   9   1        1.15        8.15     10.17 o
 -14   9   1        5.95        2.73     10.08 o
 -13   9   1        0.04      -21.29     16.12 o
 -12   9   1        0.12      -12.70      9.75 o
 -11   9   1        6.64        6.65      6.77 o
 -10   9   1       17.49        4.76      5.12 o
  -9   9   1       14.13        0.97      6.29 o
  -8   9   1        2.18       -8.25     12.51 o
  -7   9   1       61.54       56.69     24.08 o
  -6   9   1       17.93       12.83      5.32 o
  -5   9   1       10.96        9.03     11.04 o
  -4   9   1       38.34       50.02     22.28 o
  -3   9   1       20.03       36.64     21.22 o
  -2   9   1        0.02        1.40      4.63 o
  -1   9   1        0.02       -4.33      4.18 o
   0   9   1        1.26        0.73      2.77 o
   1   9   1       15.27       12.52     11.84 o
   2   9   1       20.89       27.83     18.15 o
   3   9   1       78.97       93.13     17.99 o
   4   9   1       18.96       13.84      6.90 o
   5   9   1        2.46        2.27      3.24 o
   6   9   1       16.71       12.14      4.98 o
   7   9   1        9.76       15.04      9.23 o
   8   9   1        9.04       23.05     11.31 o
   9   9   1       69.63      101.08     21.38 o
  10   9   1       57.79       67.26     18.55 o
  11   9   1      105.45      150.79     36.77 o
  12   9   1      105.40      111.44     36.00 o
  13   9   1       11.76       27.09     23.37 o
  14   9   1       32.58       44.00     24.74 o
  15   9   1        7.21        3.34      4.68 o
  16   9   1        0.06       10.94     11.73 o
 -13  10   1        0.78        2.42      4.28 o
 -12  10   1        1.54       -3.98      9.42 o
 -11  10   1        7.14       11.22      7.92 o
 -10  10   1        0.45       -5.15      9.60 o
  -9  10   1        4.65       -5.02      8.52 o
  -8  10   1        0.21      -15.01     17.19 o
  -7  10   1        1.05      -24.49     20.57 o
  -6  10   1        0.17      -19.21     18.99 o
  -5  10   1       19.05       21.97     13.53 o
  -4  10   1        9.67       12.63     11.39 o
  -3  10   1        5.20        7.36      8.73 o
  -2  10   1       23.34       72.83     22.45 o
  -1  10   1       74.85      154.63     31.57 o
   0  10   1        4.38       26.40     14.57 o
   1  10   1       34.99       54.13     17.94 o
   2  10   1       43.13       56.06     25.82 o
   3  10   1        7.26       -1.83      9.38 o
   4  10   1        6.35       -5.85     13.44 o
   5  10   1        4.28        7.19      6.26 o
   6  10   1        0.24      -11.50     16.33 o
   7  10   1        2.29       -7.32     13.85 o
   8  10   1        0.69      -13.85     15.10 o
   9  10   1        0.03       -1.70      4.96 o
  10  10   1       14.70       14.93     15.66 o
  11  10   1        5.33       18.64     16.04 o
  12  10   1        1.54       10.49     10.86 o
  -6  11   1        6.44       10.60     11.70 o
  -5  11   1        0.38        8.23      8.56 o
  -4  11   1       25.65       66.58     30.91 o
  -3  11   1        1.37       22.77     13.73 o
  -2  11   1        6.30       19.33     11.91 o
  -1  11   1        1.50       16.46     11.39 o
   0  11   1        7.36       36.44     15.55 o
   1  11   1        2.70        6.94      5.44 o
   2  11   1        4.28       -3.65      5.71 o
   3  11   1        3.47       -0.11     10.63 o
   4  11   1        7.89       19.11     18.58 o
   5  11   1        2.10      -15.58     16.62 o
   6  11   1       11.52       17.19     12.57 o
 -28   0   2        0.25       10.59     17.00 o
 -27   0   2        0.37       -4.85      6.90 o
 -26   0   2        0.00        1.32      8.65 o
 -25   0   2        5.24        6.65      7.60 o
 -24   0   2        7.68       -0.41     10.30 o
 -23   0   2        1.20       -7.50      8.89 o
 -22   0   2        0.16       -4.84      7.47 o
 -21   0   2        3.59        5.80      8.14 o
 -20   0   2        0.03        2.66      4.93 o
 -19   0   2        1.40       -6.41      5.66 o
 -18   0   2       13.59       14.15     10.52 o
 -17   0   2       58.64       47.52     17.81 o
 -16   0   2        2.25       -3.88      6.89 o
 -15   0   2      100.25      101.92     26.66 o
 -14   0   2      202.07      206.78     35.39 o
 -13   0   2      129.30      125.04     26.54 o
 -12   0   2      147.35      157.91     28.33 o
 -11   0   2      172.23      197.11     29.77 o
 -10   0   2       17.56       17.44      3.99 o
  -9   0   2      285.25      273.54     22.32 o
  -8   0   2      676.51      749.48     36.03 o
  -7   0   2    12262.94    12677.77    179.33 o
  -6   0   2    20818.22    20825.86    500.98 o
  -5   0   2    44896.00    43118.54    350.49 o
  -4   0   2     4099.60     4065.29    122.30 o
  -3   0   2     7397.84     6967.71     67.14 o
   2   0   2      668.03      704.07     13.35 o
   3   0   2      162.09      182.58      9.79 o
   4   0   2        1.11        2.47      0.89 o
   5   0   2        2.47        0.97      1.12 o
   6   0   2       25.08       33.68      6.55 o
   7   0   2       74.61       96.19     13.78 o
   8   0   2      127.91      143.68     16.23 o
   9   0   2      503.99      472.25     44.08 o
  10   0   2      581.46      572.90     50.71 o
  11   0   2      708.85      722.73     60.14 o
  12   0   2      675.97      641.25     58.93 o
  13   0   2       84.37       76.84     21.44 o
  14   0   2      121.94      101.55     25.44 o
  15   0   2      346.99      340.74     46.87 o
  16   0   2      160.13      140.64     32.38 o
  17   0   2       60.72       69.21     23.16 o
  18   0   2      145.28      139.62     34.50 o
  19   0   2      248.55      235.08     46.69 o
  20   0   2      280.85      275.50     53.14 o
  21   0   2      411.23      387.05     64.31 o
  22   0   2      580.21      618.86     82.69 o
  23   0   2       61.95      121.15     41.95 o
  24   0   2     1038.05     1050.91    112.63 o
  25   0   2      248.08      297.41     63.11 o
  26   0   2       72.54       85.26     34.83 o
 -28   1   2        1.45       10.41     10.08 o
 -27   1   2        2.98       10.15      9.67 o
 -26   1   2        0.46        0.31      8.35 o
 -25   1   2        1.58        4.27      6.64 o
 -24   1   2        0.60        0.10      2.39 o
 -23   1   2        8.98       17.24      8.84 o
 -22   1   2        0.00       -0.61      4.45 o
 -21   1   2        9.67        9.75      5.46 o
 -20   1   2        0.71       -1.36      6.67 o
 -19   1   2        8.69       13.82      7.18 o
 -18   1   2        3.55        5.05      4.41 o
 -17   1   2      158.03      183.50     26.20 o
 -16   1   2      293.70      303.40     33.06 o
 -15   1   2      110.30      118.70     19.46 o
 -14   1   2        0.18        2.22      5.12 o
 -13   1   2        3.13       12.97      6.16 o
 -12   1   2      275.68      330.20     29.11 o
 -11   1   2      675.51      709.30     41.20 o
 -10   1   2      708.17      721.66     39.87 o
  -9   1   2     1376.77     1464.82     53.69 o
  -8   1   2     3604.64     3763.25     64.42 o
  -7   1   2     4319.04     4331.90     49.21 o
  -6   1   2     2223.11     2029.51     31.70 o
  -5   1   2   187161.14   193566.41    530.65 o
  -4   1   2       12.52       13.74     11.67 o
  -3   1   2       73.16       76.30      5.16 o
  -2   1   2      325.34      290.63     11.25 o
  -1   1   2     1627.57     1455.40     22.55 o
   0   1   2      605.55      535.36     10.94 o
   1   1   2      103.11      110.28      4.49 o
   2   1   2      516.82      494.32      9.14 o
   3   1   2        8.55        9.91      2.25 o
   4   1   2      698.03      677.56     18.74 o
   5   1   2     1776.24     1805.51     30.11 o
   6   1   2     1177.99     1195.66     26.35 o
   7   1   2      104.45       95.83      8.14 o
   8   1   2      122.59      127.86     12.59 o
   9   1   2      139.86      132.93     16.63 o
  10   1   2      294.70      301.52     26.10 o
  11   1   2      502.74      470.22     33.84 o
  12   1   2        0.94        1.03      3.80 o
  13   1   2      214.91      202.98     24.29 o
  14   1   2      107.24      104.42     18.06 o
  15   1   2        5.98        3.12      6.35 o
  16   1   2       53.54       51.04     13.82 o
  17   1   2       30.79       28.15     10.23 o
  18   1   2       50.00       49.00     13.73 o
  19   1   2       83.07       75.13     18.75 o
  20   1   2       21.92       17.31      7.63 o
  21   1   2       16.43       21.66     10.33 o
  22   1   2       40.10       32.45     12.62 o
  23   1   2        3.01        8.96     11.29 o
  24   1   2      523.18      479.90     53.79 o
  25   1   2        0.28        0.54      8.42 o
  26   1   2       20.91       23.36     12.31 o
 -27   2   2        0.17        3.25      7.72 o
 -26   2   2        0.52        2.36      5.07 o
 -25   2   2        3.29        1.77      5.87 o
 -24   2   2        0.25       -4.38      9.18 o
 -23   2   2       10.66       10.21     10.95 o
 -22   2   2       35.55       40.77     21.70 o
 -21   2   2        2.90        4.24      6.31 o
 -20   2   2       24.17       24.91     15.63 o
 -19   2   2        3.88        0.99      5.36 o
 -18   2   2       18.79       18.41      9.39 o
 -17   2   2       52.77       46.84     14.71 o
 -16   2   2       18.45       11.59      9.55 o
 -15   2   2        0.52        1.12      3.44 o
 -14   2   2        9.03        9.44      9.19 o
 -13   2   2       35.76       35.97      9.08 o
 -12   2   2       20.03       21.48      6.57 o
 -11   2   2        5.92        5.73      1.47 o
 -10   2   2       89.20      107.95     13.40 o
  -9   2   2      540.82      570.17     30.73 o
  -8   2   2     1309.32     1360.09     44.91 o
  -7   2   2     1395.97     1458.96     32.78 o
  -6   2   2      355.51      373.25     14.90 o
  -5   2   2    33331.47    31660.01    191.14 o
  -4   2   2     1360.05     1562.23     34.11 o
  -3   2   2     4321.48     4269.37     55.69 o
  -2   2   2     5447.43     5125.70     72.74 o
  -1   2   2     2092.89     1947.10     51.69 o
   0   2   2        6.28       13.06      9.53 o
   1   2   2      295.91      239.59     15.56 o
   2   2   2       39.86       61.41      4.70 o
   3   2   2     1630.59     1609.49     18.63 o
   4   2   2     2054.02     2039.13     36.09 o
   5   2   2      432.14      455.80     17.83 o
   6   2   2       20.98       26.54      3.18 o
   7   2   2      281.01      316.34     19.05 o
   8   2   2      106.57      120.44     22.67 o
   9   2   2       98.35       94.55     20.86 o
  10   2   2      120.84      124.48     24.99 o
  11   2   2       63.92       83.22     19.21 o
  12   2   2      242.46      265.59     39.58 o
  13   2   2       22.17       19.01      7.06 o
  14   2   2        7.54       -0.84      7.19 o
  15   2   2        7.84       13.17     10.25 o
  16   2   2        0.00        1.51      7.97 o
  17   2   2        0.23        6.10      8.87 o
  18   2   2       19.35       22.94     13.23 o
  19   2   2       79.66       69.22     22.51 o
  20   2   2      124.30      109.86     32.06 o
  21   2   2      142.84      118.34     33.30 o
  22   2   2      105.21       84.77     28.77 o
  23   2   2       21.27       -4.51     12.62 o
  24   2   2      459.32      410.00     70.90 o
  25   2   2      152.34      122.09     42.19 o
  26   2   2       32.68       41.95     25.06 o
 -27   3   2        0.45        4.08      2.95 o
 -26   3   2        1.40       -7.80     14.46 o
 -25   3   2        0.43        9.75     16.04 o
 -24   3   2        2.77       -2.22      5.96 o
 -23   3   2       11.54       26.09     18.18 o
 -22   3   2        1.30       -0.22      5.52 o
 -21   3   2       91.05       83.48     17.22 o
 -20   3   2       15.95       13.17      4.69 o
 -19   3   2       26.24       29.28      9.75 o
 -18   3   2        7.48       13.43      6.85 o
 -17   3   2       19.05       21.18      8.67 o
 -16   3   2        4.90        9.65      4.46 o
 -15   3   2       15.90        9.76      4.10 o
 -14   3   2       37.89       28.33      7.23 o
 -13   3   2       23.29       19.89      5.18 o
 -12   3   2        0.07       -2.78      3.55 o
 -11   3   2       69.44       74.93     11.24 o
 -10   3   2      122.93      123.39     14.20 o
  -9   3   2       25.14       21.57      5.83 o
  -8   3   2      506.69      449.20     18.98 o
  -7   3   2        0.97        0.71      1.49 o
  -6   3   2     4145.31     3825.36     47.49 o
  -5   3   2    10153.96     9302.86     80.94 o
  -4   3   2      921.22      820.28     44.90 o
  -3   3   2      518.59      482.96     25.18 o
  -2   3   2      499.27      511.74     20.44 o
  -1   3   2      127.44      119.07     11.81 o
   0   3   2     1239.48     1149.39     52.79 o
   1   3   2      886.96      814.58     33.13 o
   2   3   2      162.23      142.08     11.18 o
   3   3   2      114.38      113.42     12.86 o
   4   3   2      359.94      346.52     12.17 o
   5   3   2      452.78      480.78     21.91 o
   6   3   2      489.63      544.56     24.69 o
   7   3   2      282.74      304.98     24.83 o
   8   3   2      463.00      572.15     35.65 o
   9   3   2      232.76      258.06     35.76 o
  10   3   2      662.35      640.15     60.18 o
  11   3   2     1592.62     1584.34     98.39 o
  12   3   2       85.86      100.28     25.78 o
  13   3   2       75.84       63.51     20.52 o
  14   3   2      244.21      224.80     39.92 o
  15   3   2      200.69      196.66     38.98 o
  16   3   2       87.19      116.03     31.41 o
  17   3   2       69.62       76.93     24.52 o
  18   3   2       84.73      101.39     31.09 o
  19   3   2       56.43       55.35     22.50 o
  20   3   2       25.09       14.44      9.37 o
  21   3   2        4.91      -19.12     18.55 o
  22   3   2        0.32      -40.96     29.83 o
  23   3   2       40.84      -17.36     29.15 o
  24   3   2       31.71        3.82     12.90 o
  25   3   2       44.88       45.24     22.30 o
 -26   4   2        1.72        7.43     10.99 o
 -25   4   2        0.24       -7.97     11.90 o
 -24   4   2        0.43        0.94      4.69 o
 -23   4   2       10.68        6.21      6.98 o
 -22   4   2       70.25       67.51     28.43 o
 -21   4   2        0.02       -3.21      4.29 o
 -20   4   2       11.84       11.73      9.87 o
 -19   4   2        3.18        4.31      5.35 o
 -18   4   2       27.16       22.09      7.51 o
 -17   4   2       16.00       21.86      6.96 o
 -16   4   2        0.61       -0.36      2.09 o
 -15   4   2        9.73        5.02      5.07 o
 -14   4   2        0.00       -3.75      9.72 o
 -13   4   2       46.00       55.85     19.96 o
 -12   4   2       23.31       23.58      7.72 o
 -11   4   2       35.04       24.16      4.92 o
 -10   4   2       73.12       44.52     20.36 o
  -9   4   2        0.00        3.11      3.26 o
  -8   4   2      106.76      117.87      9.47 o
  -7   4   2     1688.51     1692.08     58.42 o
  -6   4   2     1701.45     1727.64     49.61 o
  -5   4   2     1747.62     1708.37     54.38 o
  -4   4   2      539.74      539.55     29.95 o
  -3   4   2       94.20       78.09     10.98 o
  -2   4   2        2.99        4.13      2.06 o
  -1   4   2      322.13      306.90     29.03 o
   0   4   2     1565.30     1587.25     67.95 o
   1   4   2     1176.33     1220.11     45.35 o
   2   4   2       50.98       60.70     10.90 o
   3   4   2      135.42      140.00     12.91 o
   4   4   2       93.01      106.88     13.65 o
   5   4   2        0.20       -0.15      2.95 o
   6   4   2       92.55       90.60      9.58 o
   7   4   2      622.24      696.74     36.63 o
   8   4   2     1085.44     1062.68     47.80 o
   9   4   2        3.14       45.60     47.38 o
  10   4   2       76.77       72.87     20.91 o
  11   4   2        6.95        7.85      3.91 o
  12   4   2        2.28        0.96      1.92 o
  13   4   2       16.72       11.82      4.89 o
  14   4   2       23.41       21.72     11.06 o
  15   4   2       39.52       38.19     16.44 o
  16   4   2        2.33        2.96      6.44 o
  17   4   2        4.15        4.50      9.77 o
  18   4   2       11.82       12.55      9.96 o
  19   4   2       17.49       13.96      6.05 o
  20   4   2        6.21       -7.04     11.06 o
  21   4   2       56.66       52.33     25.15 o
  22   4   2       11.39        4.01      3.30 o
  23   4   2       67.87       72.90     30.56 o
  24   4   2       55.67       21.86      9.61 o
  25   4   2       11.08        1.08     11.67 o
 -25   5   2        0.05        0.96      5.01 o
 -24   5   2        3.45       14.80     11.78 o
 -23   5   2        0.73       19.01     18.17 o
 -22   5   2        3.31       -1.60      5.16 o
 -21   5   2       33.15       28.89     17.52 o
 -20   5   2       18.61        9.92      9.68 o
 -19   5   2        0.02       -1.52      8.24 o
 -18   5   2       23.72       18.88     11.19 o
 -17   5   2       43.57       32.72     17.01 o
 -16   5   2        5.87       -2.79      9.22 o
 -15   5   2       38.04       46.91     19.12 o
 -14   5   2       65.45       58.06     20.73 o
 -13   5   2        7.74       24.97     18.12 o
 -12   5   2      168.99      177.96     18.82 o
 -11   5   2        5.81        8.40      3.50 o
 -10   5   2      377.45      346.66     21.96 o
  -9   5   2      592.87      590.84     32.40 o
  -8   5   2       65.85       54.71      7.96 o
  -7   5   2        3.46        6.24      2.72 o
  -6   5   2      332.12      420.23     29.00 o
  -5   5   2       11.57        1.47      3.45 o
  -4   5   2       19.36        5.92      3.15 o
  -3   5   2      465.90      422.15     18.86 o
  -2   5   2       65.78       69.64     10.81 o
  -1   5   2       66.66       63.10     13.98 o
   0   5   2       38.13       39.36      6.11 o
   1   5   2       18.41       21.50      3.34 o
   2   5   2       24.57       26.94      7.91 o
   3   5   2        3.88        2.72      3.13 o
   4   5   2        5.84       12.41      4.69 o
   5   5   2        3.30       11.77     20.41 o
   6   5   2       30.21        9.40     29.23 o
   7   5   2      311.34      291.73     23.59 o
   8   5   2      287.00      335.33     38.88 o
   9   5   2      341.12      414.53     57.11 o
  10   5   2       42.65      112.29     72.20 o
  11   5   2       82.71       98.25     27.28 o
  12   5   2      294.40      315.82     48.21 o
  13   5   2        7.93        4.32      1.95 o
  14   5   2       21.63       20.37     12.58 o
  15   5   2        4.27       -3.93      9.50 o
  16   5   2        0.05        0.73      1.27 o
  17   5   2       92.44      123.98     34.86 o
  18   5   2      110.62      142.09     38.07 o
  19   5   2        0.77        2.05      5.70 o
  20   5   2       33.76       41.03     22.53 o
  21   5   2       21.53       22.95     16.79 o
  22   5   2        0.76        9.58     10.69 o
  23   5   2       15.86       18.70     16.37 o
  24   5   2        2.24       25.31     21.30 o
 -23   6   2        2.29       10.09     13.47 o
 -22   6   2        8.10        7.12      9.21 o
 -21   6   2        1.22        9.40     11.73 o
 -20   6   2        0.01        5.33      8.15 o
 -19   6   2       42.04       35.76     21.27 o
 -18   6   2       69.39       72.91     29.87 o
 -17   6   2       16.37       23.19     18.28 o
 -16   6   2       40.13       24.38     15.58 o
 -15   6   2       83.44       62.15     23.92 o
 -14   6   2       16.55       20.26     12.21 o
 -13   6   2      180.41      177.56     39.94 o
 -12   6   2       11.65       12.29      9.30 o
 -11   6   2      226.82      235.22     44.00 o
 -10   6   2      358.34      384.92     55.42 o
  -9   6   2       25.75       24.30      6.64 o
  -8   6   2       18.58       22.63      6.62 o
  -7   6   2        1.46        5.27      3.86 o
  -6   6   2       73.34       96.41     25.96 o
  -5   6   2       40.50       19.06     10.27 o
  -4   6   2        0.49       -1.39      3.25 o
  -3   6   2        2.92        0.67      1.61 o
  -2   6   2       27.80       17.15      5.33 o
  -1   6   2      325.80      321.06     20.13 o
   0   6   2      553.41      578.82     24.93 o
   1   6   2       93.90       93.24      8.68 o
   2   6   2       96.44      110.43     16.16 o
   3   6   2      190.84      203.92     17.07 o
   4   6   2       17.28       21.17      5.79 o
   5   6   2        0.16        2.16      8.29 o
   6   6   2       96.64       60.48     19.13 o
   7   6   2       92.63       59.52     19.66 o
   8   6   2       99.40       93.28     16.88 o
   9   6   2       26.90       57.07     34.59 o
  10   6   2        7.75       54.22     82.22 o
  11   6   2       15.07        9.47      7.08 o
  12   6   2        9.30       12.55      9.17 o
  13   6   2       33.01       28.84     14.37 o
  14   6   2        9.46        7.74      7.82 o
  15   6   2        0.97        0.02      1.97 o
  16   6   2      118.82      133.41     36.64 o
  17   6   2       48.54       65.44     26.98 o
  18   6   2       24.26       25.12     16.52 o
  19   6   2       80.48       87.77     32.68 o
  20   6   2        3.35        1.61      7.05 o
  21   6   2       36.70       31.17     19.89 o
  22   6   2       28.02       40.48     24.37 o
 -22   7   2        4.28        2.44     10.99 o
 -21   7   2        0.52       -0.77      0.94 o
 -20   7   2        0.21       -0.76      5.69 o
 -19   7   2        7.84        4.67     11.88 o
 -18   7   2        0.71       -6.11      9.71 o
 -17   7   2        6.32       15.49     15.60 o
 -16   7   2       12.89       13.76     12.82 o
 -15   7   2       28.17       33.85     17.95 o
 -14   7   2       40.89       36.58     19.94 o
 -13   7   2       44.63       63.92     26.09 o
 -12   7   2      281.07      311.76     55.20 o
 -11   7   2       90.47       94.95     29.80 o
 -10   7   2       20.25       20.78     14.48 o
  -9   7   2      128.37      110.73     30.61 o
  -8   7   2      100.63       91.88     27.47 o
  -7   7   2        1.65      -11.74     11.10 o
  -6   7   2      251.50      222.87     41.58 o
  -5   7   2       80.10      101.81     25.38 o
  -4   7   2      340.94      318.11     27.01 o
  -3   7   2       88.77      103.31     11.13 o
  -2   7   2       16.66       23.43      5.77 o
  -1   7   2        2.15        2.42      1.46 o
   0   7   2       26.26       28.67      5.79 o
   1   7   2      132.26      134.04     19.20 o
   2   7   2       47.88       27.63     11.81 o
   3   7   2       61.36       53.90      7.52 o
   4   7   2      191.87      204.20     18.85 o
   5   7   2       10.68       12.37      6.54 o
   6   7   2        8.16        6.05     15.13 o
   7   7   2      120.15      137.11     13.31 o
   8   7   2        0.47       18.85     10.84 o
   9   7   2        0.23       38.44     30.89 o
  10   7   2       61.07      158.45     60.43 o
  11   7   2       33.05       53.92     24.53 o
  12   7   2      116.41      137.09     37.11 o
  13   7   2        1.11        1.15      5.84 o
  14   7   2        0.03       14.02     12.57 o
  15   7   2       29.69       30.03     19.88 o
  16   7   2        0.40       13.96     14.68 o
  17   7   2       58.80       65.99     27.57 o
  18   7   2       46.23       67.44     30.19 o
  19   7   2        0.37       -1.88      2.96 o
  20   7   2       21.81       25.76     17.76 o
 -20   8   2        9.93       15.81     15.84 o
 -19   8   2        0.11        0.79      7.01 o
 -18   8   2        3.86       13.43     14.96 o
 -17   8   2       18.47       43.33     25.65 o
 -16   8   2       22.93       26.71     20.15 o
 -15   8   2       28.59       23.34     18.33 o
 -14   8   2       20.36       32.89     18.22 o
 -13   8   2       84.33       77.38     30.26 o
 -12   8   2        9.86        4.73     11.38 o
 -11   8   2        9.68       -2.78      8.39 o
 -10   8   2        3.28      -10.06     14.04 o
  -9   8   2        0.16      -10.26     12.65 o
  -8   8   2        0.09       -3.76      9.75 o
  -7   8   2        5.12       -5.94     10.82 o
  -6   8   2        2.14       -0.83      5.66 o
  -5   8   2      184.92      213.49     43.21 o
  -4   8   2       42.86       40.38     15.08 o
  -3   8   2       36.12       40.06     10.57 o
  -2   8   2      112.82      185.38     41.10 o
  -1   8   2      124.55      160.10     33.42 o
   0   8   2      171.35      199.19     24.41 o
   1   8   2       40.34       46.63     11.78 o
   2   8   2       88.80       80.44     12.79 o
   3   8   2      262.46      275.67     23.39 o
   4   8   2       13.99        8.10      3.41 o
   5   8   2       92.90      115.34     15.06 o
   6   8   2        8.10       12.01      5.47 o
   7   8   2       70.49       63.55     10.79 o
   8   8   2        3.50        5.37      2.91 o
   9   8   2        1.59       -1.94      8.92 o
  10   8   2        0.76        4.24     14.68 o
  11   8   2        0.85        0.88      8.22 o
  12   8   2        3.63       -8.03     11.39 o
  13   8   2        0.08       -6.23     10.34 o
  14   8   2       12.16       23.94     15.83 o
  15   8   2        0.11       -4.92      5.61 o
  16   8   2       20.62       33.90     21.65 o
  17   8   2        3.83        5.58      5.23 o
  18   8   2        4.99        2.07      1.68 o
 -17   9   2        4.60        8.01     13.36 o
 -16   9   2        6.86        8.74     11.59 o
 -15   9   2        2.30        4.67      9.07 o
 -14   9   2        3.32        1.01      7.07 o
 -13   9   2        2.78        0.83      1.14 o
 -12   9   2        6.87        6.13      6.80 o
 -11   9   2        0.04       -5.27      9.41 o
 -10   9   2        0.35       -8.88     13.75 o
  -9   9   2       10.90        3.93     10.22 o
  -8   9   2        8.95        3.65      6.19 o
  -7   9   2       43.25       43.46     20.95 o
  -6   9   2      159.87      161.48     40.98 o
  -5   9   2      246.69      343.15     60.68 o
  -4   9   2      134.02      178.33     43.44 o
  -3   9   2        1.39        5.02      9.86 o
  -2   9   2        2.30       11.01     13.19 o
  -1   9   2        3.69        1.02      8.61 o
   0   9   2        2.83        0.26      2.27 o
   1   9   2       56.56       56.68      9.89 o
   2   9   2       69.82       71.23     16.18 o
   3   9   2        4.95        5.25      4.09 o
   4   9   2      107.14      104.92     20.15 o
   5   9   2        8.89        5.82      5.86 o
   6   9   2       60.22       58.57     15.53 o
   7   9   2       13.57        9.02      6.71 o
   8   9   2       46.74       65.41     17.48 o
   9   9   2       18.35       24.15     11.08 o
  10   9   2        0.05        0.46      3.55 o
  11   9   2        3.38        4.42     17.68 o
  12   9   2        5.76        5.59     10.92 o
  13   9   2        0.34        2.29     10.21 o
  14   9   2        0.79        8.54     13.72 o
  15   9   2        9.30        6.43      9.02 o
 -13  10   2        0.68       16.89     15.13 o
 -12  10   2        0.01       -6.75     14.15 o
 -11  10   2        0.94        0.66     10.13 o
 -10  10   2       12.42       22.61     15.56 o
  -9  10   2        0.27        9.74     14.31 o
  -8  10   2       25.63       19.76     11.96 o
  -7  10   2        1.76       11.77     11.92 o
  -6  10   2        3.28       -1.63      6.60 o
  -5  10   2       92.69      118.81     37.18 o
  -4  10   2       54.58       69.57     29.39 o
  -3  10   2       36.04       46.98     25.68 o
  -2  10   2       66.81      115.90     26.31 o
  -1  10   2       13.20       15.62     17.55 o
   0  10   2       32.92       21.55     10.88 o
   1  10   2       43.01       50.13     15.26 o
   2  10   2        0.53        3.72     10.49 o
   3  10   2       15.72       12.65      9.72 o
   4  10   2        0.01       -3.96      9.73 o
   5  10   2       29.11        5.99     10.35 o
   6  10   2        6.82        8.28      7.44 o
   7  10   2        6.56        3.94      4.48 o
   8  10   2        3.77       -0.35      4.59 o
   9  10   2        5.37        5.97      7.55 o
  10  10   2       12.04       26.55     12.58 o
  11  10   2       16.68       32.59     14.92 o
  12  10   2        3.68       12.02      6.50 o
  -6  11   2       72.10      131.46     42.61 o
  -5  11   2      108.49      162.36     46.57 o
  -4  11   2       36.74       65.02     31.51 o
  -3  11   2       22.85       38.33     16.60 o
  -2  11   2        0.23        4.45     11.51 o
  -1  11   2        0.06        1.82      7.92 o
   0  11   2        4.96        7.69      8.31 o
   1  11   2        0.95       -0.17     11.13 o
   2  11   2        0.01        1.19     14.35 o
   3  11   2        1.84        0.85      7.95 o
   4  11   2        1.48      -11.87     14.36 o
   5  11   2        1.14        1.20      7.62 o
 -28   1   3        2.09       -3.02      7.10 o
 -27   1   3        2.45        1.17      6.54 o
 -26   1   3        0.26        0.77      4.11 o
 -25   1   3        7.81        2.84     11.01 o
 -24   1   3        2.22        4.03      5.71 o
 -23   1   3        6.44        2.91      3.64 o
 -22   1   3       25.67       17.36      8.46 o
 -21   1   3       25.63       21.67      9.22 o
 -20   1   3        7.19        7.50      3.93 o
 -19   1   3        8.95       14.82      7.95 o
 -18   1   3       76.51       67.63     16.94 o
 -17   1   3      105.45      105.22     20.54 o
 -16   1   3       62.04       61.64     14.77 o
 -15   1   3       51.10       48.41     12.55 o
 -14   1   3       85.62       85.02     16.10 o
 -13   1   3       75.16       60.56     12.16 o
 -12   1   3        1.55       -1.87      4.48 o
 -11   1   3      112.70      131.67     17.95 o
 -10   1   3      511.79      513.08     26.44 o
  -9   1   3     1044.18     1053.25     27.92 o
  -8   1   3       27.51       37.67      5.02 o
  -7   1   3     1017.60      968.26     23.90 o
  -6   1   3      181.61      180.64      9.75 o
  -5   1   3     3183.63     3104.66     37.20 o
  -4   1   3     4807.37     4583.36     44.07 o
  -3   1   3     1695.43     1609.15     26.40 o
  -2   1   3      463.54      450.13     14.07 o
  -1   1   3      245.88      261.85      9.80 o
   0   1   3       81.13       79.69      4.20 o
   1   1   3       22.65       22.19      2.01 o
   2   1   3      138.86      146.20      5.44 o
   3   1   3      630.12      595.53     11.32 o
   4   1   3     1062.94     1010.82     18.30 o
   5   1   3      822.41      867.07     19.99 o
   6   1   3       75.83       77.76      7.09 o
   7   1   3     5932.66     6804.93     82.21 o
   8   1   3      623.82      706.02     37.64 o
   9   1   3      230.47      228.35     22.16 o
  10   1   3      304.76      336.47     28.19 o
  11   1   3     1346.21     1394.27     59.96 o
  12   1   3      972.81     1006.62     53.42 o
  13   1   3      293.78      303.63     30.64 o
  14   1   3       90.55       84.69     16.72 o
  15   1   3       61.48       56.16     13.79 o
  16   1   3       31.71       38.14     12.48 o
  17   1   3        1.47        4.53      4.89 o
  18   1   3       15.57       18.04      9.64 o
  19   1   3       56.06       50.11     15.38 o
  20   1   3       37.86       33.82     13.35 o
  21   1   3        0.76       -0.96      3.39 o
  22   1   3       32.83       34.09     13.55 o
  23   1   3       23.06       25.07     12.20 o
  24   1   3        2.99        8.52      9.82 o
  25   1   3       13.85       16.76     12.26 o
  26   1   3        1.04        2.38      3.00 o
 -27   2   3        0.02       -1.89      7.81 o
 -26   2   3        0.62       -0.31     10.35 o
 -25   2   3        2.83        0.59      4.24 o
 -24   2   3       18.26       29.62     12.23 o
 -23   2   3        0.12       21.33     12.17 o
 -22   2   3      231.94      268.75     41.65 o
 -21   2   3       17.77       27.42     12.59 o
 -20   2   3       22.88       27.55     15.12 o
 -19   2   3       31.71       43.21     13.09 o
 -18   2   3        2.02       15.38      9.84 o
 -17   2   3        6.29       12.83      8.11 o
 -16   2   3        9.93       14.44      7.04 o
 -15   2   3        9.86       13.74      6.62 o
 -14   2   3       71.02       89.43     15.43 o
 -13   2   3      333.13      391.21     31.16 o
 -12   2   3      522.81      531.07     35.02 o
 -11   2   3      181.69      203.34     21.01 o
 -10   2   3       10.32        6.09      2.98 o
  -9   2   3      628.07      639.42     34.16 o
  -8   2   3     1979.49     1988.51     48.19 o
  -7   2   3      286.49      271.40     12.81 o
  -6   2   3     1084.71     1072.41     24.43 o
  -5   2   3      297.22      301.62     16.23 o
  -4   2   3      698.51      720.82     24.63 o
  -3   2   3      510.28      480.78     13.14 o
  -2   2   3       13.28       14.01      2.37 o
  -1   2   3        2.90        1.75      1.62 o
   0   2   3      197.46      197.42     10.34 o
   1   2   3        1.85        2.98      0.99 o
   2   2   3     1161.85     1108.05     15.10 o
   3   2   3     2750.93     2550.41     28.26 o
   4   2   3     1059.12     1062.62     19.22 o
   5   2   3      261.01      253.04     11.82 o
   6   2   3     6830.44     7169.42    110.47 o
   7   2   3     4882.38     5277.10    265.22 o
   8   2   3     2346.81     2409.69     89.40 o
   9   2   3       12.30        8.67      2.47 o
  10   2   3      686.15      696.95     59.13 o
  11   2   3       92.54       96.65     22.71 o
  12   2   3      157.24      140.89     28.95 o
  13   2   3      416.07      437.60     53.18 o
  14   2   3      430.99      415.41     54.06 o
  15   2   3      443.11      396.28     53.51 o
  16   2   3      423.86      394.73     55.76 o
  17   2   3      331.38      341.86     53.29 o
  18   2   3      185.57      168.65     38.37 o
  19   2   3       32.62       16.83      6.47 o
  20   2   3        7.33       -3.19     15.54 o
  21   2   3       21.57       12.65      6.10 o
  22   2   3       21.49       11.25     11.53 o
  23   2   3       22.40       26.15     17.40 o
  24   2   3       57.50       59.31     26.99 o
  25   2   3        0.01       16.26     17.51 o
 -27   3   3        9.15        4.69      7.96 o
 -26   3   3        0.02       -2.58      9.86 o
 -25   3   3       15.60       22.26     18.39 o
 -24   3   3        0.10       -0.83      9.79 o
 -23   3   3      104.80      129.56     40.19 o
 -22   3   3      105.96      120.78     36.70 o
 -21   3   3      124.92      129.27     22.83 o
 -20   3   3       15.47       13.71      7.25 o
 -19   3   3        0.32       -0.60      3.12 o
 -18   3   3        4.86       -0.77      2.99 o
 -17   3   3        3.93        2.47      1.80 o
 -16   3   3        0.67       -0.79      3.94 o
 -15   3   3        0.22       -1.73      2.90 o
 -14   3   3        0.04        1.15      3.17 o
 -13   3   3       32.03       28.61      8.24 o
 -12   3   3      285.65      276.01     24.77 o
 -11   3   3      453.89      495.18     32.26 o
 -10   3   3      455.66      479.14     30.91 o
  -9   3   3     1773.73     1772.08     44.22 o
  -8   3   3      880.35      812.57     37.26 o
  -7   3   3       48.73       48.65      8.66 o
  -6   3   3        4.34        3.81      2.94 o
  -5   3   3     2199.74     2225.15     41.97 o
  -4   3   3      804.58      798.08     28.33 o
  -3   3   3       47.58       44.01      7.72 o
  -2   3   3        8.84        9.27      1.86 o
  -1   3   3      420.66      404.92     14.83 o
   0   3   3      364.20      379.67     16.13 o
   1   3   3        1.59        0.90      1.09 o
   2   3   3       12.20       12.16      3.04 o
   3   3   3      442.19      437.41     16.31 o
   4   3   3      480.19      486.79     12.07 o
   5   3   3       37.57       26.64      5.77 o
   6   3   3     3498.13     3739.14     85.74 o
   7   3   3     4482.70     4366.79     94.79 o
   8   3   3     4259.32     4057.89     92.74 o
   9   3   3      647.13      688.55     84.07 o
  10   3   3      185.88      183.84     16.26 o
  11   3   3      412.51      319.56     71.44 o
  12   3   3       70.50       75.48     21.36 o
  13   3   3        0.34       -4.75      8.87 o
  14   3   3        0.21       -5.91      9.64 o
  15   3   3        2.90        1.94      5.56 o
  16   3   3       23.97       29.16     16.15 o
  17   3   3       59.51       63.86     25.53 o
  18   3   3       88.42       86.86     28.46 o
  19   3   3       85.44       82.47     29.60 o
  20   3   3       36.63       17.09      7.77 o
  21   3   3        6.11      -15.54     18.61 o
  22   3   3       23.72       20.51     11.95 o
  23   3   3       21.04       15.85     13.53 o
  24   3   3        4.28        0.99      3.73 o
  25   3   3        5.67       10.58     12.92 o
 -26   4   3        0.03        8.68     16.60 o
 -25   4   3        5.56       -3.93     10.49 o
 -24   4   3       22.65        1.20      9.88 o
 -23   4   3        4.53       10.74     12.89 o
 -22   4   3      321.83      311.89     61.77 o
 -21   4   3       69.15       65.11     28.09 o
 -20   4   3        1.25       -6.26     11.53 o
 -19   4   3       30.27       41.19     11.21 o
 -18   4   3       22.22       19.95      7.54 o
 -17   4   3        0.02        1.40      2.66 o
 -16   4   3        3.76        4.73      3.79 o
 -15   4   3        0.48        5.94      4.50 o
 -14   4   3       11.38       13.08      9.29 o
 -13   4   3        4.64       41.87     48.15 o
 -12   4   3       26.26       66.96     38.96 o
 -11   4   3      283.99      288.43     22.60 o
 -10   4   3      411.90      433.15     29.07 o
  -9   4   3      402.40      366.47     18.82 o
  -8   4   3      804.62      683.56     59.70 o
  -7   4   3      809.48      820.61     39.15 o
  -6   4   3      600.82      629.84     34.16 o
  -5   4   3     1775.78     1732.14     57.47 o
  -4   4   3     2068.26     2121.97     63.28 o
  -3   4   3      152.69      162.61     17.00 o
  -2   4   3      583.52      606.54     26.74 o
  -1   4   3      770.31      796.38     24.63 o
   0   4   3       15.59       14.03      7.07 o
   1   4   3       81.94       96.45     13.21 o
   2   4   3        1.23       -1.28      2.76 o
   3   4   3      155.35      170.10     14.82 o
   4   4   3       43.02       57.81      6.27 o
   5   4   3      622.20      606.27     19.26 o
   6   4   3     5625.03     5586.69    112.00 o
   7   4   3     6391.23     6190.13     67.94 o
   8   4   3      453.33      396.35     30.49 o
   9   4   3       15.78       17.01     42.40 o
  10   4   3        5.67       28.25     71.19 o
  11   4   3       19.41       14.83      1.81 o
  12   4   3        8.28        2.67      3.04 o
  13   4   3       11.25       18.45     11.31 o
  14   4   3       94.69       97.93     27.27 o
  15   4   3      158.24      165.93     37.30 o
  16   4   3       69.11       73.16     24.92 o
  17   4   3        5.49        3.22      2.15 o
  18   4   3        2.32       -3.66      4.62 o
  19   4   3       12.35        9.11      8.04 o
  20   4   3       12.66       20.83     14.80 o
  21   4   3        0.00       -6.67      8.59 o
  22   4   3       12.14        3.95      5.43 o
  23   4   3        0.27       -6.36     11.83 o
  24   4   3        1.03        9.82     12.40 o
 -25   5   3       14.07        7.10      9.05 o
 -24   5   3        3.52       -1.98      5.98 o
 -23   5   3       78.00      102.66     38.26 o
 -22   5   3      218.63      216.24     52.89 o
 -21   5   3       28.98       19.74     16.99 o
 -20   5   3       16.93        7.90      6.72 o
 -19   5   3        2.00      -14.00     14.54 o
 -18   5   3        3.56        0.87      3.72 o
 -17   5   3        2.34       -2.14      6.65 o
 -16   5   3       28.16       27.02     15.87 o
 -15   5   3        3.12        0.10      4.75 o
 -14   5   3       22.17       27.99     14.89 o
 -13   5   3       70.70      103.11     22.40 o
 -12   5   3       57.05       75.53     15.08 o
 -11   5   3        0.04        6.16      3.06 o
 -10   5   3       33.42       25.88      8.35 o
  -9   5   3       11.71        9.18      3.57 o
  -8   5   3      104.40       94.46     22.04 o
  -7   5   3       52.63       57.23     19.13 o
  -6   5   3       18.55       16.66      9.24 o
  -5   5   3       30.50       42.15     14.74 o
  -4   5   3       34.11       41.34     15.16 o
  -3   5   3      190.71      211.69     34.29 o
  -2   5   3       88.70       97.06      7.69 o
  -1   5   3       33.46       38.05     12.08 o
   0   5   3      383.77      435.54     41.51 o
   1   5   3      548.57      572.51     35.96 o
   2   5   3      392.40      371.12     23.24 o
   3   5   3      194.45      188.40     16.70 o
   4   5   3      142.14      167.77     16.05 o
   5   5   3       35.95       47.73      7.84 o
   6   5   3      943.47      879.85     37.36 o
   7   5   3     2051.80     2083.18     73.03 o
   8   5   3     1012.08      957.45     49.76 o
   9   5   3       22.75       30.70      7.27 o
  10   5   3      242.38      332.83     81.11 o
  11   5   3        1.22       47.20    145.40 o
  12   5   3       16.69       13.77     10.03 o
  13   5   3        9.06        9.24      7.89 o
  14   5   3       19.77       14.32      5.74 o
  15   5   3        6.70        6.85      9.52 o
  16   5   3       51.93       57.11     23.03 o
  17   5   3       29.69       24.81     14.46 o
  18   5   3        0.55        6.38      2.09 o
  19   5   3       15.48       15.00     11.43 o
  20   5   3       32.79       43.93     21.08 o
  21   5   3        6.48        7.43      7.99 o
  22   5   3        3.47       11.02      7.78 o
  23   5   3        3.01       15.18     17.93 o
 -24   6   3        2.21       -2.71      3.41 o
 -23   6   3       12.66       29.54     24.48 o
 -22   6   3      147.07      160.26     47.01 o
 -21   6   3       76.63       79.94     32.96 o
 -20   6   3       12.06       -1.92      9.67 o
 -19   6   3       41.35       29.53     15.18 o
 -18   6   3        0.08      -13.28     15.55 o
 -17   6   3       24.38       14.01     10.05 o
 -16   6   3        0.07        7.05      8.27 o
 -15   6   3       71.68       72.47     27.35 o
 -14   6   3       64.15       57.33     23.23 o
 -13   6   3        7.16       12.29     11.52 o
 -12   6   3      141.99      153.25     36.93 o
 -11   6   3      133.04      150.69     35.32 o
 -10   6   3       45.82       65.09     21.33 o
  -9   6   3       29.62       24.11     11.24 o
  -8   6   3       10.32        4.01      5.77 o
  -7   6   3        7.27        9.79      8.93 o
  -6   6   3       22.87       30.65     14.43 o
  -5   6   3        6.60        2.89      3.94 o
  -4   6   3        1.45       -2.46      6.44 o
  -3   6   3        0.66        5.92      6.13 o
  -2   6   3       13.88       22.45      6.45 o
  -1   6   3      279.59      314.96     36.92 o
   0   6   3      658.74      639.68     22.97 o
   1   6   3      338.32      329.25     29.67 o
   2   6   3       44.35       42.06     10.06 o
   3   6   3       95.28       80.47      9.56 o
   4   6   3      550.57      592.10     32.39 o
   5   6   3      136.32      158.06     17.90 o
   6   6   3     1125.83     1057.66     27.11 o
   7   6   3     1833.28     1873.59     60.13 o
   8   6   3      120.21      117.06     16.52 o
   9   6   3        3.47        1.16     19.52 o
  10   6   3       10.75       54.40     72.11 o
  11   6   3        1.04       19.53     84.76 o
  12   6   3       83.93      101.11     28.91 o
  13   6   3       11.51        6.02      8.60 o
  14   6   3       58.55       67.70     27.67 o
  15   6   3       87.34       96.78     31.16 o
  16   6   3        9.55        7.63      8.82 o
  17   6   3        8.52       13.52     12.87 o
  18   6   3       19.51       13.37     11.45 o
  19   6   3        3.80        4.16      6.04 o
  20   6   3        8.91       10.03     13.88 o
  21   6   3        6.59        9.93      9.89 o
  22   6   3        1.13        4.60     11.23 o
 -22   7   3       71.00       86.05     35.69 o
 -21   7   3       25.36       12.93     15.17 o
 -20   7   3        6.34       -6.54     14.58 o
 -19   7   3        1.29      -21.98     20.22 o
 -18   7   3        2.63       -4.70      3.46 o
 -17   7   3       18.04       36.32     21.57 o
 -16   7   3       60.12       61.33     26.30 o
 -15   7   3       10.42       23.81     16.08 o
 -14   7   3       14.10       27.80     17.34 o
 -13   7   3       32.40       38.27     19.89 o
 -12   7   3        0.03        3.03      6.70 o
 -11   7   3       33.03       30.01     13.26 o
 -10   7   3        2.58       -1.25      8.13 o
  -9   7   3       45.78       25.87      9.27 o
  -8   7   3       28.97       23.93     12.21 o
  -7   7   3        0.26      -12.42     13.66 o
  -6   7   3        1.31       -0.32      6.71 o
  -5   7   3       39.09       25.83     13.77 o
  -4   7   3       99.71      137.30     33.73 o
  -3   7   3      267.72      331.36     53.80 o
  -2   7   3        5.88        8.30      5.10 o
  -1   7   3      149.08      150.61     13.63 o
   0   7   3       76.65       74.15      7.42 o
   1   7   3       26.01       26.53      8.97 o
   2   7   3       66.88       76.21     11.17 o
   3   7   3        0.99       -4.10      4.60 o
   4   7   3        0.32       -0.09      4.32 o
   5   7   3      125.13      136.29     21.58 o
   6   7   3       17.70       19.53     12.31 o
   7   7   3      715.13      777.34     40.12 o
   8   7   3      321.68      333.75     26.77 o
   9   7   3       13.87       16.58      7.71 o
  10   7   3       32.16       54.51     32.80 o
  11   7   3       15.72       62.18     68.42 o
  12   7   3        1.37        3.58      3.94 o
  13   7   3       40.54       50.94     23.82 o
  14   7   3       28.80       33.62     18.86 o
  15   7   3        3.66       12.94     13.39 o
  16   7   3       37.31       34.95     19.49 o
  17   7   3       24.48       29.77     18.74 o
  18   7   3        0.83       11.39     14.76 o
  19   7   3        3.90        6.70     11.52 o
  20   7   3        2.89       16.40     16.84 o
 -20   8   3        1.32       -5.32      8.04 o
 -19   8   3        4.71       -5.51      8.14 o
 -18   8   3        4.18        9.00     12.87 o
 -17   8   3        7.94        7.07      9.23 o
 -16   8   3        0.26        9.50     11.28 o
 -15   8   3       16.89       18.52     15.93 o
 -14   8   3       20.38       18.02     13.17 o
 -13   8   3        1.58       -0.94      7.80 o
 -12   8   3       46.44       41.22     21.29 o
 -11   8   3       11.68       -0.79     12.04 o
 -10   8   3        1.11       -2.84      7.32 o
  -9   8   3       51.74       43.10     19.60 o
  -8   8   3       47.17       27.65     16.52 o
  -7   8   3       28.30       17.76      7.23 o
  -6   8   3       19.51        8.60      6.86 o
  -5   8   3       24.06       22.01     12.47 o
  -4   8   3        6.11       13.09     11.57 o
  -3   8   3      177.13      268.74     51.13 o
  -2   8   3      440.25      595.54     74.02 o
  -1   8   3      114.68      145.79     19.07 o
   0   8   3       10.80        3.47      4.84 o
   1   8   3       22.40       19.62      6.87 o
   2   8   3        4.30        4.24      1.77 o
   3   8   3        0.05        0.35      2.37 o
   4   8   3      170.01      193.59     21.11 o
   5   8   3      101.05      117.88     17.30 o
   6   8   3      386.86      405.20     29.89 o
   7   8   3      168.23      193.48     20.07 o
   8   8   3       59.51       54.50     10.52 o
   9   8   3        7.45       12.37     10.08 o
  10   8   3        0.17        3.98      7.68 o
  11   8   3        2.79        8.07     15.56 o
  12   8   3       24.83       29.92     12.22 o
  13   8   3        1.87       -1.46      4.74 o
  14   8   3        8.39       11.46     12.36 o
  15   8   3       12.13       27.76     19.79 o
  16   8   3        3.29        6.08     12.36 o
  17   8   3        0.71        2.43      6.64 o
  18   8   3        1.38       -4.35      8.59 o
 -17   9   3        0.35       10.36     14.82 o
 -16   9   3        0.41       -9.03     13.07 o
 -15   9   3        0.00       -2.19      8.06 o
 -14   9   3        0.18       -8.44     11.69 o
 -13   9   3        0.82       -7.51     12.53 o
 -12   9   3        0.04       -6.45      8.69 o
 -11   9   3        1.58       -9.95     13.56 o
 -10   9   3       32.55       34.12     20.15 o
  -9   9   3       12.43       32.45     19.51 o
  -8   9   3        8.09       11.79      9.68 o
  -7   9   3       15.46       29.74     19.29 o
  -6   9   3       32.08       43.87     21.95 o
  -5   9   3       11.27       25.00     17.47 o
  -4   9   3      121.43      185.83     44.47 o
  -3   9   3      191.75      241.03     51.17 o
  -2   9   3       24.46       43.41     23.96 o
  -1   9   3        4.86        5.85      5.88 o
   0   9   3       11.13        9.44      5.48 o
   1   9   3        0.99        1.11      4.21 o
   2   9   3        0.02       -3.37      4.14 o
   3   9   3        3.50        1.46      4.69 o
   4   9   3        0.01       -2.22      3.75 o
   5   9   3       50.02       50.86     14.48 o
   6   9   3        1.14        3.04      5.65 o
   7   9   3       81.66       88.93     19.32 o
   8   9   3       74.77       87.32     20.26 o
   9   9   3       15.51       18.63     10.37 o
  10   9   3       37.26       47.73     15.74 o
  11   9   3        1.09        5.03      4.43 o
  12   9   3        1.00        6.48      7.40 o
  13   9   3        0.34        1.56      9.65 o
  14   9   3        0.38        9.83      8.84 o
  15   9   3        0.24        8.46      8.93 o
 -13  10   3        7.26        9.89     11.96 o
 -12  10   3        0.04        5.60     10.30 o
 -11  10   3        0.03       14.36     15.42 o
 -10  10   3        1.99        9.47     14.33 o
  -9  10   3        2.12       17.48     15.61 o
  -8  10   3        0.42        6.15     12.29 o
  -7  10   3        1.33       13.89     15.66 o
  -6  10   3        3.07        7.03      7.72 o
  -5  10   3        1.77       -2.39      6.73 o
  -4  10   3        0.50        1.21      3.43 o
  -3  10   3       27.92       46.05     17.57 o
  -2  10   3       17.76       24.00     11.95 o
  -1  10   3        4.48        0.52      6.05 o
   0  10   3        5.75        5.28      2.76 o
   1  10   3        5.43       -1.20      9.59 o
   2  10   3        1.02       -2.39      1.59 o
   3  10   3        0.52       -8.17     11.92 o
   4  10   3       15.18       13.68     11.77 o
   5  10   3        3.71        1.83      3.12 o
   6  10   3       59.30       46.40     23.25 o
   7  10   3        7.94       11.23      8.22 o
   8  10   3        0.51        3.62      5.08 o
   9  10   3        8.34        4.30      7.92 o
  10  10   3        0.01        0.63      6.28 o
  11  10   3        3.32        7.05      4.66 o
  -5  11   3        8.52       26.52     20.52 o
  -4  11   3        6.19       12.28     10.58 o
  -3  11   3        1.60       -0.25     15.78 o
  -2  11   3        0.20        2.91     11.27 o
  -1  11   3       10.61        8.54      8.21 o
   0  11   3        9.42       10.96      6.90 o
   1  11   3        0.13       -3.84     12.12 o
   2  11   3        0.00       -4.99      7.50 o
   3  11   3        1.29       -4.89      8.94 o
 -28   0   4        0.62       -9.02      6.34 o
 -27   0   4        5.71        8.89     10.97 o
 -26   0   4        6.37        5.47      3.16 o
 -25   0   4        0.30       -2.35      7.68 o
 -24   0   4        9.18       16.77     15.23 o
 -23   0   4        0.36      -10.86     16.11 o
 -22   0   4       61.55       56.57     25.09 o
 -21   0   4       98.73      103.48     33.02 o
 -20   0   4       28.25       23.86     16.60 o
 -19   0   4        0.20        5.57      6.27 o
 -18   0   4        1.32        0.00      6.15 o
 -17   0   4        4.66       -1.31      7.82 o
 -16   0   4       21.95       14.45     11.66 o
 -15   0   4       88.12      102.17     27.53 o
 -14   0   4      587.48      602.14     62.15 o
 -13   0   4     2036.52     2085.68    107.81 o
 -12   0   4     2044.55     2120.48    104.40 o
 -11   0   4      497.26      594.60     56.47 o
 -10   0   4     9878.91    10636.79    211.93 o
  -9   0   4      579.23      632.90     34.70 o
  -8   0   4     1786.73     1836.50     45.05 o
  -7   0   4      662.53      643.05     25.31 o
  -6   0   4       60.46       65.07      7.43 o
  -5   0   4      268.13      300.66     14.41 o
  -4   0   4     1738.68     1733.90     31.77 o
  -3   0   4     3814.96     3722.81     64.51 o
  -2   0   4     2974.99     3015.04     51.21 o
  -1   0   4      341.60      328.51     13.73 o
   0   0   4      523.56      512.39     17.19 o
   1   0   4     1165.93     1160.71     18.73 o
   2   0   4       86.90       96.00      5.82 o
   3   0   4      708.91      700.33     17.51 o
   4   0   4      698.32      668.16     18.63 o
   5   0   4     1233.38     1267.90     30.24 o
   6   0   4     1637.68     1764.07     44.04 o
   7   0   4      125.60      141.54     16.34 o
   8   0   4     2351.69     2460.04     99.43 o
   9   0   4     1901.50     1969.88     93.05 o
  10   0   4      306.38      354.06     41.67 o
  11   0   4       28.42       29.05     11.85 o
  12   0   4       52.03       39.83     12.72 o
  13   0   4        0.06       -0.07      3.07 o
  14   0   4      160.94      140.78     30.88 o
  15   0   4      132.73      135.18     30.85 o
  16   0   4        3.28       -4.54      9.49 o
  17   0   4       44.64       37.49     16.46 o
  18   0   4       79.58       89.81     32.76 o
  19   0   4     3236.47     3209.79    175.70 o
  20   0   4      114.32      118.76     38.23 o
  21   0   4      148.42      131.70     36.70 o
  22   0   4        5.24       10.67     14.53 o
  23   0   4        1.81        1.29      1.32 o
  24   0   4        0.68        0.49      5.77 o
  25   0   4        1.18        3.18      5.79 o
 -28   1   4        0.04        8.17      2.04 o
 -27   1   4        0.08        6.28      5.55 o
 -26   1   4       11.05       13.62      6.96 o
 -25   1   4        3.82       18.16     10.59 o
 -24   1   4        0.47       -1.58      4.10 o
 -23   1   4        8.90       10.04      6.61 o
 -22   1   4        7.75        4.78      7.28 o
 -21   1   4        3.00        1.50      3.02 o
 -20   1   4       30.35       34.93     12.70 o
 -19   1   4       22.09       26.30     11.33 o
 -18   1   4       14.21       21.82      9.90 o
 -17   1   4       42.95       50.52     14.66 o
 -16   1   4       79.61       91.69     18.51 o
 -15   1   4       12.49       14.72      4.67 o
 -14   1   4        4.00        1.50      2.74 o
 -13   1   4      128.55      126.65     15.54 o
 -12   1   4     1922.71     1987.25     58.34 o
 -11   1   4     4800.81     5246.62     90.84 o
 -10   1   4    13082.71    13812.72    156.77 o
  -9   1   4       68.90       62.43      7.50 o
  -8   1   4      553.72      577.02     19.78 o
  -7   1   4      390.34      403.96     15.38 o
  -6   1   4       56.48       53.84      5.33 o
  -5   1   4      339.92      344.23     12.62 o
  -4   1   4     2016.59     1881.95     25.85 o
  -3   1   4     2286.87     2178.23     24.46 o
  -2   1   4      916.66      903.11     18.70 o
  -1   1   4      105.93      111.87      5.27 o
   0   1   4       14.71       12.49      1.67 o
   1   1   4      209.80      205.09      6.03 o
   2   1   4      115.52      118.74      4.66 o
   3   1   4       21.42       23.30      2.57 o
   4   1   4       82.63       89.98      4.63 o
   5   1   4      466.46      490.78     15.63 o
   6   1   4     3647.26     4079.79     75.33 o
   7   1   4     4864.03     5436.59    159.97 o
   8   1   4     1559.55     1724.81     48.76 o
   9   1   4       38.85       62.05     12.19 o
  10   1   4        5.98        0.50      3.20 o
  11   1   4       76.38       98.93     15.81 o
  12   1   4      273.17      274.26     28.48 o
  13   1   4      133.06      136.53     20.58 o
  14   1   4       28.88       32.99     10.23 o
  15   1   4        0.66        3.21      4.37 o
  16   1   4      117.10       98.88     20.02 o
  17   1   4      450.43      430.40     42.60 o
  18   1   4       11.33       16.46     11.12 o
  19   1   4      854.35      770.17     61.09 o
  20   1   4      283.43      278.48     37.65 o
  21   1   4       80.58       83.93     21.76 o
  22   1   4        3.10        0.75      2.27 o
  23   1   4        0.19       -1.80      2.62 o
  24   1   4        0.99       -2.03      6.71 o
  25   1   4        3.21       11.70     12.66 o
 -27   2   4        6.31       11.32     13.47 o
 -26   2   4       19.63       15.89     16.06 o
 -25   2   4        3.55       10.98     13.25 o
 -24   2   4        0.98       10.34      8.94 o
 -23   2   4        1.13        5.48      8.37 o
 -22   2   4       32.42       35.49     13.38 o
 -21   2   4       27.44       23.42     10.30 o
 -20   2   4        1.20        1.62      2.41 o
 -19   2   4        2.30        2.32      2.87 o
 -18   2   4        4.97        6.87      3.97 o
 -17   2   4        0.44       -1.99      3.06 o
 -16   2   4        0.31        1.53      6.58 o
 -15   2   4        0.85        2.71      7.12 o
 -14   2   4        0.04        1.95      4.33 o
 -13   2   4       12.38       10.85      4.86 o
 -12   2   4      158.09      165.68     20.40 o
 -11   2   4      550.87      562.54     48.29 o
 -10   2   4     6413.56     6409.51    169.45 o
  -9   2   4        3.66      -15.58     10.39 o
  -8   2   4       14.80        8.54      2.87 o
  -7   2   4        5.29        8.91      2.14 o
  -6   2   4        0.55        1.85      1.33 o
  -5   2   4       16.27       17.06      3.83 o
  -4   2   4       85.29       96.60      8.10 o
  -3   2   4       34.77       47.08      4.94 o
  -2   2   4       27.52       20.90      4.85 o
  -1   2   4       86.25       87.59      6.65 o
   0   2   4       28.18       24.14      3.07 o
   1   2   4      314.89      294.55      9.79 o
   2   2   4      332.34      342.88     10.48 o
   3   2   4     1497.23     1575.67     23.72 o
   4   2   4      959.63      973.00     19.09 o
   5   2   4       29.82       33.74      3.55 o
   6   2   4      331.81      373.45     13.54 o
   7   2   4      272.37      247.25     40.32 o
   8   2   4      242.18      242.04     33.01 o
   9   2   4        4.71       43.04     74.77 o
  10   2   4       22.47       19.05      8.97 o
  11   2   4        3.02       10.58      8.99 o
  12   2   4        2.59        6.13      8.70 o
  13   2   4       40.33       33.18     14.75 o
  14   2   4      332.49      291.63     43.91 o
  15   2   4      478.08      406.37     55.14 o
  16   2   4      230.47      212.54     40.97 o
  17   2   4       52.85       40.07     12.27 o
  18   2   4       40.09        7.34     13.28 o
  19   2   4     1986.97     1812.20    131.35 o
  20   2   4       83.54       74.51     30.46 o
  21   2   4       61.60       51.90     22.60 o
  22   2   4        3.93        8.67     12.62 o
  23   2   4        0.21       -6.76     11.45 o
  24   2   4        1.12       12.53     15.32 o
  25   2   4        0.19       -0.33      5.27 o
 -27   3   4       13.09       11.47     14.36 o
 -26   3   4        1.24        3.91      7.73 o
 -25   3   4        4.91        0.58      4.89 o
 -24   3   4        0.12        5.50      7.01 o
 -23   3   4        1.95        3.65     10.58 o
 -22   3   4        7.32        5.32      2.98 o
 -21   3   4        6.91        5.62      5.45 o
 -20   3   4        3.73        3.08      3.44 o
 -19   3   4        4.91        2.18      2.54 o
 -18   3   4       15.95       14.35      5.86 o
 -17   3   4       34.00       38.61     11.18 o
 -16   3   4       49.23       38.17     10.47 o
 -15   3   4       66.23       60.11     13.35 o
 -14   3   4       76.83       93.39     16.02 o
 -13   3   4        7.12        5.46      4.03 o
 -12   3   4        4.21       18.87      8.31 o
 -11   3   4      353.69      414.45     32.98 o
 -10   3   4     6716.98     6276.06    119.34 o
  -9   3   4      147.82      141.97     27.86 o
  -8   3   4      601.79      656.25     54.32 o
  -7   3   4     1263.77     1091.58     67.62 o
  -6   3   4       49.32       23.50      7.24 o
  -5   3   4      825.67      799.68     54.31 o
  -4   3   4     1526.56     1441.94     70.34 o
  -3   3   4      259.16      216.11     26.82 o
  -2   3   4      227.78      222.61     19.21 o
  -1   3   4      532.79      505.18     22.38 o
   0   3   4       69.18       59.97      6.98 o
   1   3   4       80.84       78.35      5.54 o
   2   3   4      842.87      827.59     17.61 o
   3   3   4      503.44      494.69     16.71 o
   4   3   4      101.43      120.97      6.80 o
   5   3   4      119.82      124.65     17.53 o
   6   3   4       24.00       16.77      6.58 o
   7   3   4      152.18      154.42     12.97 o
   8   3   4      281.48      234.39     34.29 o
   9   3   4        3.11        2.58      1.10 o
  10   3   4       35.52       27.27      9.59 o
  11   3   4        9.83        7.13      2.45 o
  12   3   4        8.12        9.65      3.45 o
  13   3   4       31.28       33.35      6.87 o
  14   3   4       19.05       14.40     10.11 o
  15   3   4        5.85        7.33      9.90 o
  16   3   4       80.51       57.33     21.98 o
  17   3   4       40.30       36.44     18.04 o
  18   3   4       90.15       91.63     30.50 o
  19   3   4      240.06      241.46     48.30 o
  20   3   4       87.68       80.32     28.20 o
  21   3   4       41.34       37.52     20.20 o
  22   3   4       18.66       34.84     22.61 o
  23   3   4        4.05        6.53     11.24 o
  24   3   4        1.06        6.69     11.98 o
 -26   4   4        9.91        2.48      5.53 o
 -25   4   4        4.65       12.50     14.39 o
 -24   4   4        0.37        5.98      9.76 o
 -23   4   4        8.89       20.87     15.29 o
 -22   4   4        4.84        6.03      6.33 o
 -21   4   4        3.21       -3.15      7.41 o
 -20   4   4       12.28       11.78      5.80 o
 -19   4   4       12.16       14.21      6.89 o
 -18   4   4        4.33        9.51      6.05 o
 -17   4   4       32.74       40.15     11.37 o
 -16   4   4        0.18        1.38      6.67 o
 -15   4   4       94.03      107.33     18.00 o
 -14   4   4       52.58       50.82     19.42 o
 -13   4   4        4.52        1.67      2.21 o
 -12   4   4       35.62       44.64     18.16 o
 -11   4   4     1281.66     1083.05     55.95 o
 -10   4   4      149.01      130.93     14.60 o
  -9   4   4      241.59      230.49     14.82 o
  -8   4   4        3.56        4.71      0.36 o
  -7   4   4       56.11       45.00     12.84 o
  -6   4   4      237.83      259.52     35.75 o
  -5   4   4      132.06      133.73     25.71 o
  -4   4   4       15.65       10.69      7.18 o
  -3   4   4        9.26       -2.68      5.98 o
  -2   4   4      131.04      125.23     15.79 o
  -1   4   4      568.68      542.94     22.25 o
   0   4   4      996.64     1033.47     30.32 o
   1   4   4     1411.46     1423.25     35.29 o
   2   4   4      907.95      855.57     23.28 o
   3   4   4     1004.53     1084.36     26.60 o
   4   4   4      773.05      804.73     25.23 o
   5   4   4      167.47      175.32     11.34 o
   6   4   4      317.63      323.69     18.31 o
   7   4   4       81.77       80.59      7.53 o
   8   4   4      156.19      150.70     12.65 o
   9   4   4      350.20      332.12     23.16 o
  10   4   4       33.36      117.76    132.36 o
  11   4   4       25.02       91.45    113.86 o
  12   4   4      249.15      263.61     43.01 o
  13   4   4      343.02      332.95     51.40 o
  14   4   4      113.90      126.26     30.98 o
  15   4   4       50.94       42.20     18.98 o
  16   4   4      107.79      100.08     28.64 o
  17   4   4       80.72       83.24     27.71 o
  18   4   4       67.87       57.60     23.79 o
  19   4   4      147.80      115.03     34.81 o
  20   4   4       91.52       91.41     32.36 o
  21   4   4       16.54       19.48     15.19 o
  22   4   4        4.54       13.64     12.44 o
  23   4   4        6.32        4.39      7.70 o
 -25   5   4        2.05        7.90     10.83 o
 -24   5   4        4.43        9.23     11.91 o
 -23   5   4        8.05       19.00     18.03 o
 -22   5   4        4.76        6.96     13.49 o
 -21   5   4       11.54       10.19     11.57 o
 -20   5   4       18.28        9.98     11.21 o
 -19   5   4        4.78        6.98      9.50 o
 -18   5   4       25.11       47.73     22.97 o
 -17   5   4        4.98        3.29      6.87 o
 -16   5   4      125.64      162.49     38.74 o
 -15   5   4      120.24      141.16     35.96 o
 -14   5   4        5.41        6.55      8.72 o
 -13   5   4        2.74       -0.77      4.10 o
 -12   5   4      113.36      134.68     13.57 o
 -11   5   4       46.89       33.78     15.16 o
 -10   5   4      706.21      659.33     67.98 o
  -9   5   4        8.79       -5.66      8.77 o
  -8   5   4      202.52      188.57     32.64 o
  -7   5   4      284.53      290.97     41.65 o
  -6   5   4        0.05        5.75      4.30 o
  -5   5   4      156.57      186.34     32.55 o
  -4   5   4      147.85      152.54     30.01 o
  -3   5   4       20.19       19.94     10.42 o
  -2   5   4        2.30        2.66      2.00 o
  -1   5   4        5.08        3.80      3.78 o
   0   5   4        2.31        1.66      5.23 o
   1   5   4        4.12        8.40      6.53 o
   2   5   4      406.39      439.12     26.65 o
   3   5   4      516.01      487.18     21.57 o
   4   5   4       44.38       38.69      5.92 o
   5   5   4      158.15      159.25     11.41 o
   6   5   4      343.55      325.90     23.32 o
   7   5   4       20.53       38.99     15.26 o
   8   5   4        6.33        1.74      5.85 o
   9   5   4      202.89      195.73     13.03 o
  10   5   4       60.84       70.97      9.47 o
  11   5   4       78.35       90.67     12.13 o
  12   5   4        8.92       22.83      8.65 o
  13   5   4      293.52      305.52     51.24 o
  14   5   4      488.34      539.82     69.06 o
  15   5   4       45.17       37.72     18.76 o
  16   5   4       69.61       58.46     23.32 o
  17   5   4       37.75       30.44     12.68 o
  18   5   4        8.92        4.50      5.47 o
  19   5   4       21.27       17.62     13.86 o
  20   5   4        3.58       -3.82      8.04 o
  21   5   4        0.12        3.58      4.38 o
  22   5   4        4.26       -3.49      5.91 o
 -23   6   4        0.36        5.33     11.79 o
 -22   6   4        6.30        4.29      9.20 o
 -21   6   4        0.28        2.30      5.39 o
 -20   6   4       29.72       25.80     17.96 o
 -19   6   4       20.53        9.97      9.91 o
 -18   6   4       32.22       43.94     22.48 o
 -17   6   4      147.31      158.57     41.84 o
 -16   6   4       23.45       33.76     21.50 o
 -15   6   4       47.93       52.26     22.89 o
 -14   6   4      111.70      135.15     35.34 o
 -13   6   4       42.40       35.31     17.97 o
 -12   6   4        8.07        4.72      2.41 o
 -11   6   4       18.62       18.28     12.14 o
 -10   6   4        1.29        6.56      7.41 o
  -9   6   4       17.54       17.14      8.77 o
  -8   6   4      143.37      121.85     30.23 o
  -7   6   4      178.46      194.15     37.13 o
  -6   6   4      200.88      172.34     35.26 o
  -5   6   4      167.79      183.30     35.31 o
  -4   6   4       94.51      119.72     27.61 o
  -3   6   4       10.41        8.67      4.65 o
  -2   6   4       12.20        6.56      2.91 o
  -1   6   4        8.65       10.25      8.50 o
   0   6   4        5.05        3.48      3.64 o
   1   6   4       17.24       12.22      6.49 o
   2   6   4      302.71      296.34     22.61 o
   3   6   4       90.55       90.40     11.79 o
   4   6   4       30.02       31.29      6.79 o
   5   6   4      166.75      186.04     13.37 o
   6   6   4      111.05      119.33     12.01 o
   7   6   4       99.89       92.19     22.15 o
   8   6   4        9.26        2.46      3.39 o
   9   6   4        0.24        0.24     10.57 o
  10   6   4       76.59      106.21     20.96 o
  11   6   4        3.59       20.66     91.01 o
  12   6   4      337.76      466.01     95.42 o
  13   6   4      242.94      254.33     49.13 o
  14   6   4        2.41        5.07     11.71 o
  15   6   4      101.17      101.49     31.42 o
  16   6   4       24.50       30.96     18.72 o
  17   6   4        0.68       -5.69      7.27 o
  18   6   4        4.79       -0.97      4.94 o
  19   6   4       28.65       66.66     29.48 o
  20   6   4        3.70        4.25      7.91 o
  21   6   4        1.13       -1.36      6.05 o
 -22   7   4        8.70       14.34     13.16 o
 -21   7   4        9.69        6.75     12.08 o
 -20   7   4        6.38        0.46      9.34 o
 -19   7   4       21.61       17.48     12.82 o
 -18   7   4       44.98       41.91     22.21 o
 -17   7   4        0.01        0.64      1.65 o
 -16   7   4       36.38       37.11     20.15 o
 -15   7   4       24.37       17.13     14.21 o
 -14   7   4        0.36       -4.12      7.24 o
 -13   7   4       16.97       20.45     12.52 o
 -12   7   4       12.03        1.11      6.13 o
 -11   7   4       31.69       17.11     12.72 o
 -10   7   4      181.17      152.66     36.20 o
  -9   7   4       25.06       19.16     12.34 o
  -8   7   4       10.05       -1.11      6.85 o
  -7   7   4       30.80       35.31     15.91 o
  -6   7   4       47.36       60.58     22.29 o
  -5   7   4       56.96       77.17     25.43 o
  -4   7   4        3.25        2.95      6.34 o
  -3   7   4       57.78       53.91     20.42 o
  -2   7   4       71.16       65.85     14.39 o
  -1   7   4        3.97        6.30      5.74 o
   0   7   4       39.07       32.66      9.32 o
   1   7   4       21.25       19.93      7.47 o
   2   7   4       63.80       68.98     10.53 o
   3   7   4       26.25       24.06      6.64 o
   4   7   4       15.33       15.62      5.37 o
   5   7   4       12.89       14.32      7.07 o
   6   7   4       35.28       64.57     14.16 o
   7   7   4       39.22       31.47     18.73 o
   8   7   4        5.04        6.52      4.07 o
   9   7   4       21.82       25.81      7.00 o
  10   7   4       14.71       19.67     11.22 o
  11   7   4      157.99      170.99     28.08 o
  12   7   4       27.81       42.32     15.56 o
  13   7   4       50.71       46.40     25.09 o
  14   7   4       72.30       70.49     28.14 o
  15   7   4        0.36        6.35     10.00 o
  16   7   4       66.58       70.55     27.12 o
  17   7   4       62.38       75.92     30.98 o
  18   7   4       89.23      154.94     44.40 o
  19   7   4        0.00       29.07     21.14 o
 -19   8   4        7.42       -0.22      6.74 o
 -18   8   4        1.70        8.58      4.07 o
 -17   8   4        6.04       -2.03      7.35 o
 -16   8   4        0.94       -3.00      9.96 o
 -15   8   4        4.97       -2.42      8.75 o
 -14   8   4        3.48        0.83      8.28 o
 -13   8   4       35.14       47.23     23.04 o
 -12   8   4       32.39       31.59     18.56 o
 -11   8   4       45.54       46.39     21.27 o
 -10   8   4       49.25       52.38     21.46 o
  -9   8   4       39.99       29.51     17.06 o
  -8   8   4       15.66        7.37      8.46 o
  -7   8   4       65.11       55.76     22.56 o
  -6   8   4      104.04      114.31     33.10 o
  -5   8   4      169.29      223.72     46.05 o
  -4   8   4      329.14      388.70     59.59 o
  -3   8   4      181.18      213.22     44.95 o
  -2   8   4        5.62        4.89      4.95 o
  -1   8   4       85.78       74.62     13.47 o
   0   8   4        5.74        7.19      5.73 o
   1   8   4      116.97      106.22     14.28 o
   2   8   4        0.29       -0.98      3.43 o
   3   8   4       43.77       51.13     10.60 o
   4   8   4        4.91        7.47      2.92 o
   5   8   4       19.15       28.96      8.52 o
   6   8   4       25.31       14.51      8.75 o
   7   8   4       20.12       11.33      9.27 o
   8   8   4        2.77       -5.09      6.15 o
   9   8   4        0.19        0.06      5.53 o
  10   8   4       10.24       14.20      8.45 o
  11   8   4        1.42        4.07      5.37 o
  12   8   4       21.55       21.80     10.29 o
  13   8   4        2.53        7.29      6.52 o
  14   8   4        7.26        9.72      8.70 o
  15   8   4        6.19       14.75     10.53 o
  16   8   4        3.20       14.31     10.65 o
  17   8   4        9.58       28.95     14.51 o
 -16   9   4        0.00       -4.66     10.80 o
 -15   9   4        2.25        2.54      2.32 o
 -14   9   4        0.34       -9.33     10.62 o
 -13   9   4        5.71        6.69      9.32 o
 -12   9   4        0.82        5.45     10.24 o
 -11   9   4       58.06       64.74     30.13 o
 -10   9   4      210.81      231.92     52.96 o
  -9   9   4      153.33      162.94     43.33 o
  -8   9   4        4.00       -1.18      6.04 o
  -7   9   4       23.51       29.94     18.56 o
  -6   9   4       28.50       31.85     18.51 o
  -5   9   4       96.30      121.11     37.51 o
  -4   9   4       37.80       48.63     22.59 o
  -3   9   4       29.44       20.30      9.24 o
  -2   9   4       84.87       88.06     20.38 o
  -1   9   4        3.61        2.80      5.36 o
   0   9   4      128.51      121.88     15.42 o
   1   9   4       23.16       18.81      6.26 o
   2   9   4        6.13        3.12      4.05 o
   3   9   4       10.18        7.87      3.40 o
   4   9   4        2.77        0.00      2.08 o
   5   9   4        0.01       -1.93      1.29 o
   6   9   4        0.34        0.78      6.11 o
   7   9   4       13.55       17.21      9.38 o
   8   9   4        0.01       -0.38      5.65 o
   9   9   4        5.07        4.89      3.89 o
  10   9   4        0.01       -0.25      6.60 o
  11   9   4        0.39        1.06      3.52 o
  12   9   4        1.53        2.20      7.07 o
  13   9   4        0.38        3.43      7.36 o
  14   9   4        4.41        8.28      7.28 o
 -12  10   4       29.20       34.11     22.08 o
 -11  10   4       39.83       67.17     31.23 o
 -10  10   4       29.47       62.21     29.61 o
  -9  10   4       14.64       19.21     19.90 o
  -8  10   4        3.16       18.03     15.69 o
  -7  10   4        0.39        6.41     11.25 o
  -6  10   4        0.08       -3.21      6.74 o
  -5  10   4        1.15       -3.91      4.40 o
  -4  10   4       42.87       51.54     27.61 o
  -3  10   4       34.53       45.95     16.53 o
  -2  10   4        5.00        1.70      9.04 o
  -1  10   4       34.29       24.87     12.36 o
   0  10   4        0.13       -0.18      9.23 o
   1  10   4       14.90        7.63      5.85 o
   2  10   4        0.01       -8.92     12.25 o
   3  10   4        6.97        5.16      9.07 o
   4  10   4        7.72       14.79     12.89 o
   5  10   4        1.38        2.93      3.85 o
   6  10   4        6.16        8.11      7.01 o
   7  10   4        3.69        5.81      6.80 o
   8  10   4        5.07        9.12      7.30 o
   9  10   4        0.01       -1.94      1.48 o
  -2  11   4        0.71       -1.09      5.61 o
  -1  11   4        0.58        0.03      8.74 o
 -27   1   5       27.61       26.93     10.88 o
 -26   1   5        3.89        4.84      5.72 o
 -25   1   5        1.18        3.42      2.88 o
 -24   1   5        1.06        1.54      4.73 o
 -23   1   5        0.32        0.75      3.16 o
 -22   1   5        0.40        3.27      2.44 o
 -21   1   5        1.32        1.64      2.26 o
 -20   1   5        3.52        3.05      2.66 o
 -19   1   5        1.08       -0.98      1.57 o
 -18   1   5        8.09        5.39      4.17 o
 -17   1   5       53.61       52.32     11.09 o
 -16   1   5       35.55       37.31      8.64 o
 -15   1   5       13.19        8.90      3.20 o
 -14   1   5      339.99      334.17     26.12 o
 -13   1   5      482.45      507.86     31.23 o
 -12   1   5        3.07       12.29      5.84 o
 -11   1   5      412.03      388.23     25.56 o
 -10   1   5       94.79       93.83     12.46 o
  -9   1   5      123.57      130.99     10.09 o
  -8   1   5      113.20      101.14      9.18 o
  -7   1   5        2.77        2.04      0.54 o
  -6   1   5        5.27        6.27      2.02 o
  -5   1   5      268.78      270.96     11.48 o
  -4   1   5      260.13      256.39     10.25 o
  -3   1   5        2.96        2.95      1.36 o
  -2   1   5      221.15      219.57      9.56 o
  -1   1   5      669.03      684.07     13.05 o
   0   1   5      388.26      395.03     10.38 o
   1   1   5      106.10      118.68      5.18 o
   2   1   5      841.56      964.86     15.19 o
   3   1   5        5.46        3.56      0.93 o
   4   1   5     1185.52     1351.18     22.32 o
   5   1   5     1759.73     1806.47     33.16 o
   6   1   5      651.91      674.83     20.21 o
   7   1   5      192.16      181.22     11.93 o
   8   1   5      160.66      149.81     17.67 o
   9   1   5      104.45       97.32     14.88 o
  10   1   5        5.97        3.30      3.48 o
  11   1   5       39.01       39.82     10.38 o
  12   1   5      123.48      128.11     19.72 o
  13   1   5       99.67       89.89     17.23 o
  14   1   5        0.98        1.39      4.80 o
  15   1   5       43.50       53.69     14.65 o
  16   1   5      189.02      221.18     30.63 o
  17   1   5       30.63       35.71     14.02 o
  18   1   5       86.45       89.33     20.25 o
  19   1   5      128.40      122.13     24.11 o
  20   1   5        2.94       -1.07      3.28 o
  21   1   5        4.88        9.16      6.88 o
  22   1   5        0.09        7.28     11.42 o
  23   1   5        1.67       -3.41      9.00 o
  24   1   5        0.11        1.91      5.62 o
 -27   2   5        0.36        8.69     13.64 o
 -26   2   5       11.15       -1.13      7.30 o
 -25   2   5        4.74        7.90      5.23 o
 -24   2   5        0.91        3.55      3.33 o
 -23   2   5        0.08       -5.23      6.35 o
 -22   2   5        1.31       -2.28      2.67 o
 -21   2   5        2.78        2.86      1.22 o
 -20   2   5        3.20        3.92      5.65 o
 -19   2   5       17.32       17.64      6.67 o
 -18   2   5       34.44       30.95     10.31 o
 -17   2   5        2.13        0.20      1.06 o
 -16   2   5       27.51       23.99      9.45 o
 -15   2   5       92.59      103.26     18.20 o
 -14   2   5      131.66      140.16     21.35 o
 -13   2   5      147.01      146.76     20.83 o
 -12   2   5     1302.75     1311.69     60.03 o
 -11   2   5      376.35      377.37     31.08 o
 -10   2   5      331.61      330.55     28.11 o
  -9   2   5      129.28      119.62     15.46 o
  -8   2   5       83.35       89.58      9.20 o
  -7   2   5        2.79        5.41      2.28 o
  -6   2   5      277.53      281.60     14.98 o
  -5   2   5      150.06      150.65     14.24 o
  -4   2   5        8.98        8.08      2.84 o
  -3   2   5        0.84        2.41      2.49 o
  -2   2   5      159.80      159.78     10.01 o
  -1   2   5      249.49      244.46     10.77 o
   0   2   5        4.55        4.84      1.63 o
   1   2   5     3575.73     3886.69     38.55 o
   2   2   5    15956.19    17090.09    195.46 o
   3   2   5     6189.85     6420.60    160.54 o
   4   2   5     1557.76     1546.04     47.66 o
   5   2   5      300.38      315.62     12.78 o
   6   2   5     1056.24     1069.00     32.21 o
   7   2   5      287.60      288.40     15.07 o
   8   2   5       33.37       23.66      5.26 o
   9   2   5       42.54       39.20      8.60 o
  10   2   5       56.01      174.48    138.49 o
  11   2   5       16.62       16.64      8.10 o
  12   2   5       11.56       12.26      5.76 o
  13   2   5      201.95      192.44     35.30 o
  14   2   5      506.20      501.70     58.58 o
  15   2   5      509.47      502.83     60.64 o
  16   2   5       11.14        4.33      7.68 o
  17   2   5      319.85      344.27     55.93 o
  18   2   5      137.23      125.50     36.10 o
  19   2   5       69.78       81.87     28.08 o
  20   2   5       98.88      105.73     33.70 o
  21   2   5        0.02       -1.34      9.95 o
  22   2   5       11.72        6.04      6.94 o
  23   2   5        0.26       -0.54      1.20 o
  24   2   5        1.04        0.17      4.81 o
 -27   3   5      111.94      100.37     38.60 o
 -26   3   5       19.70       23.70     18.83 o
 -25   3   5        0.44        5.82     10.05 o
 -24   3   5        5.84        8.05     11.22 o
 -23   3   5        6.84        7.65      3.99 o
 -22   3   5        3.31        1.18      2.99 o
 -21   3   5        7.06        2.89      3.75 o
 -20   3   5       16.40        8.45      4.96 o
 -19   3   5       23.63       26.23      9.94 o
 -18   3   5       36.73       49.22     13.87 o
 -17   3   5       59.63       57.39     14.66 o
 -16   3   5       32.80       38.33     11.66 o
 -15   3   5        0.04        0.67      2.81 o
 -14   3   5      151.22      167.25     23.22 o
 -13   3   5      371.30      412.12     34.68 o
 -12   3   5       17.47       24.36      8.57 o
 -11   3   5      125.39      137.69     19.95 o
 -10   3   5      147.65      157.77     20.14 o
  -9   3   5      705.10      766.20     60.99 o
  -8   3   5       86.52      112.90     22.81 o
  -7   3   5       83.07       92.69     19.33 o
  -6   3   5        0.54       -4.28      5.78 o
  -5   3   5      457.79      419.10     19.06 o
  -4   3   5      445.69      441.86     19.63 o
  -3   3   5       56.71       79.70     16.70 o
  -2   3   5        0.62        1.25      4.18 o
  -1   3   5       24.94       27.38      3.76 o
   0   3   5      576.97      607.17     17.91 o
   1   3   5     3208.01     3151.52     38.59 o
   2   3   5     1282.32     1322.53     25.17 o
   3   3   5       98.99      109.05      8.26 o
   4   3   5      103.23      120.81     11.07 o
   5   3   5       15.75       11.42      2.80 o
   6   3   5       51.55       56.62      8.16 o
   7   3   5       28.44       30.07      4.64 o
   8   3   5       24.26       21.19      4.51 o
   9   3   5      255.18      218.84     29.32 o
  10   3   5      582.47      588.98     54.95 o
  11   3   5      415.00      379.41     48.43 o
  12   3   5      159.16      147.00     15.31 o
  13   3   5       86.67       69.68     21.68 o
  14   3   5       23.17       26.01     13.76 o
  15   3   5       27.57       34.45     17.40 o
  16   3   5       46.41       47.77     21.07 o
  17   3   5       12.61       20.03     16.43 o
  18   3   5      145.21      134.20     36.19 o
  19   3   5      175.03      198.76     44.97 o
  20   3   5        2.08        7.24     13.54 o
  21   3   5        1.02        0.55      3.38 o
  22   3   5       14.74       23.63     18.61 o
  23   3   5       18.70       25.88     20.81 o
 -26   4   5        1.41       -8.30     14.65 o
 -25   4   5        0.33        4.66     10.44 o
 -24   4   5        0.19       -2.03      2.89 o
 -23   4   5        0.71       -0.10      8.18 o
 -22   4   5        4.38        1.93      4.26 o
 -21   4   5       12.25        6.81      5.62 o
 -20   4   5        0.06        0.94      2.32 o
 -19   4   5        8.25        7.24      4.21 o
 -18   4   5        7.45       14.98      7.05 o
 -17   4   5        2.92        4.07      4.03 o
 -16   4   5        4.94       11.16      8.94 o
 -15   4   5       36.61       33.99     16.37 o
 -14   4   5        2.02        3.02      4.87 o
 -13   4   5        0.41       -1.15      3.48 o
 -12   4   5      102.12       80.23     24.32 o
 -11   4   5       44.41       42.45     16.45 o
 -10   4   5       29.04       41.44     17.77 o
  -9   4   5       86.57       74.74     19.90 o
  -8   4   5      295.13      287.85     38.29 o
  -7   4   5       18.55        5.11      5.94 o
  -6   4   5      156.44      183.43     28.96 o
  -5   4   5      268.30      290.82     36.02 o
  -4   4   5      224.71      218.33     31.24 o
  -3   4   5      570.04      575.85     51.64 o
  -2   4   5     1441.84     1390.67     55.75 o
  -1   4   5     1638.58     1681.35     46.08 o
   0   4   5      154.07      168.31      9.32 o
   1   4   5     4107.20     4026.67     43.63 o
   2   4   5     9804.25    10003.56     86.79 o
   3   4   5     2313.55     2220.71     40.53 o
   4   4   5        0.88        1.49      1.87 o
   5   4   5      568.96      624.54     32.09 o
   6   4   5      151.93      126.95     15.01 o
   7   4   5        3.55        0.18      1.56 o
   8   4   5        2.20        1.73      3.34 o
   9   4   5       19.77       18.06      6.36 o
  10   4   5      392.23      372.51     27.84 o
  11   4   5      783.81      920.76     55.11 o
  12   4   5      519.33      567.25     38.28 o
  13   4   5      199.01      188.07     38.11 o
  14   4   5       92.81       90.11     26.27 o
  15   4   5      162.11      155.54     36.46 o
  16   4   5       76.91       69.65     24.87 o
  17   4   5        2.47       -9.47     11.35 o
  18   4   5        0.02        5.74      6.19 o
  19   4   5       36.64       45.79     21.65 o
  20   4   5        5.00        5.89      6.76 o
  21   4   5       14.73       16.37     13.31 o
  22   4   5       16.11       12.12     13.94 o
 -25   5   5        1.32        9.29     13.54 o
 -24   5   5        5.44        9.46      9.96 o
 -23   5   5        0.01        3.01      7.39 o
 -22   5   5        1.81       17.07     18.11 o
 -21   5   5        4.70        8.51      9.85 o
 -20   5   5       38.43       55.72     26.25 o
 -19   5   5       26.99       29.30     17.40 o
 -18   5   5        1.45        7.42      4.62 o
 -17   5   5       44.68       62.94     25.97 o
 -16   5   5       58.50       58.59     24.17 o
 -15   5   5       30.43       31.20     17.70 o
 -14   5   5       36.43       26.64     13.09 o
 -13   5   5       80.17       58.52     21.91 o
 -12   5   5       74.69       70.01      8.03 o
 -11   5   5       80.79      100.89     27.41 o
 -10   5   5      379.26      392.01     52.61 o
  -9   5   5      295.02      275.70     42.64 o
  -8   5   5       31.37       19.48      8.66 o
  -7   5   5        7.70       17.00     10.54 o
  -6   5   5       54.13       62.80     18.53 o
  -5   5   5       60.66       40.69     14.85 o
  -4   5   5       26.54       16.70     10.73 o
  -3   5   5       11.08       15.39      9.95 o
  -2   5   5       64.28       73.96     13.52 o
  -1   5   5      122.39      121.39     11.84 o
   0   5   5       62.30       55.07      5.60 o
   1   5   5     1313.67     1244.41     21.68 o
   2   5   5     1114.76     1065.81     29.16 o
   3   5   5       95.65      109.47      9.24 o
   4   5   5       60.70       78.16      8.36 o
   5   5   5       24.73       22.45      5.23 o
   6   5   5        1.09        2.93      3.04 o
   7   5   5      124.07      107.92     14.58 o
   8   5   5        9.14       12.74      3.05 o
   9   5   5      164.60      164.84     11.58 o
  10   5   5      170.57      192.10     15.41 o
  11   5   5        2.32       12.34      5.05 o
  12   5   5      222.22      387.97     98.28 o
  13   5   5      257.65      306.66     50.74 o
  14   5   5       79.76       71.53     24.94 o
  15   5   5       10.87        7.74      2.34 o
  16   5   5        0.74        2.87      2.55 o
  17   5   5        5.81       -1.12      9.28 o
  18   5   5        0.01        0.65      3.65 o
  19   5   5        0.69        4.04      3.97 o
  20   5   5        0.95       -2.84      5.09 o
  21   5   5        0.66       -1.88      6.76 o
 -23   6   5        2.54       23.19     18.32 o
 -22   6   5        6.20       14.32     14.76 o
 -21   6   5       19.99       32.51     21.56 o
 -20   6   5        0.53        2.53      5.38 o
 -19   6   5       17.07       12.68     15.69 o
 -18   6   5       19.63       25.22     17.41 o
 -17   6   5        0.02        1.79      5.51 o
 -16   6   5       30.69       32.69     18.44 o
 -15   6   5       64.36       85.38     28.76 o
 -14   6   5       98.21       94.68     30.14 o
 -13   6   5       70.30       64.41     24.05 o
 -12   6   5       79.96       74.97     25.11 o
 -11   6   5      154.06      142.99     34.85 o
 -10   6   5      190.02      169.36     36.90 o
  -9   6   5      123.67      111.13     29.02 o
  -8   6   5       93.72       85.33     25.43 o
  -7   6   5      190.78      172.68     36.17 o
  -6   6   5      258.78      255.66     41.61 o
  -5   6   5      120.78      114.64     28.58 o
  -4   6   5       14.12        5.46      3.59 o
  -3   6   5        3.46       -0.68      2.37 o
  -2   6   5        2.68        2.46      2.68 o
  -1   6   5       72.62       64.67      7.51 o
   0   6   5      105.19       79.81      9.81 o
   1   6   5     1265.51     1225.09     36.57 o
   2   6   5     1888.72     1962.45     41.45 o
   3   6   5     1021.34     1069.95     36.02 o
   4   6   5        0.01       -2.07      2.15 o
   5   6   5        4.71        3.97      1.20 o
   6   6   5       62.51       78.03     17.13 o
   7   6   5        5.64       -0.34      4.49 o
   8   6   5       20.85       14.01      5.80 o
   9   6   5        4.73        9.77      6.66 o
  10   6   5      238.74      273.34     27.71 o
  11   6   5      415.96      533.74     54.97 o
  12   6   5      246.22      279.23     35.58 o
  13   6   5       50.99       63.62     18.57 o
  14   6   5        0.33        1.12      5.17 o
  15   6   5        0.04       -1.63      2.89 o
  16   6   5        1.27        3.69      5.71 o
  17   6   5        4.33       -2.97      7.05 o
  18   6   5        4.17        0.35      4.13 o
  19   6   5        5.79        9.96     12.16 o
  20   6   5        8.42        4.79     10.18 o
 -21   7   5        0.00        1.37      4.99 o
 -20   7   5        8.81        5.59      2.81 o
 -19   7   5       11.95       10.68     13.16 o
 -18   7   5        0.54        0.66      1.83 o
 -17   7   5       23.41       12.52      7.62 o
 -16   7   5       14.59        3.25      8.40 o
 -15   7   5       16.68        0.77      5.28 o
 -14   7   5       25.49       19.91     12.93 o
 -13   7   5       35.53       25.40     15.19 o
 -12   7   5       51.42       41.53     20.30 o
 -11   7   5       48.82       37.74     17.68 o
 -10   7   5        0.07       -1.89      5.40 o
  -9   7   5       11.57        8.75     10.97 o
  -8   7   5      172.11      174.36     39.10 o
  -7   7   5      269.38      301.69     51.23 o
  -6   7   5       49.54       47.80     20.44 o
  -5   7   5        3.90       -2.72      7.48 o
  -4   7   5        0.76        3.14      1.78 o
  -3   7   5       44.47       49.94     17.96 o
  -2   7   5        2.84        2.03      3.20 o
  -1   7   5      278.31      280.47     25.50 o
   0   7   5       49.67       50.18     13.93 o
   1   7   5      472.83      493.84     33.38 o
   2   7   5       60.00       65.23     10.92 o
   3   7   5        3.46        0.31      3.78 o
   4   7   5        0.85        1.06      7.88 o
   5   7   5       25.19       16.98      5.28 o
   6   7   5       27.42       17.44      4.22 o
   7   7   5      150.50      146.92     16.57 o
   8   7   5       25.91        7.42      8.87 o
   9   7   5        9.86       15.77      7.40 o
  10   7   5        7.07       11.74      7.95 o
  11   7   5        1.22        5.66      6.24 o
  12   7   5       22.39       41.35     14.93 o
  13   7   5       27.42       33.09     13.06 o
  14   7   5        2.60       11.45     10.25 o
  15   7   5        1.10        4.97      7.13 o
  16   7   5        0.13       16.69     11.36 o
  17   7   5        2.57       11.64     15.05 o
  18   7   5        6.29       13.52     13.61 o
 -19   8   5        0.02        2.03      4.18 o
 -18   8   5        0.71       -0.73      7.60 o
 -17   8   5        0.30       12.15     14.43 o
 -16   8   5        1.25       -7.72      9.61 o
 -15   8   5        6.20       -3.45      6.40 o
 -14   8   5       22.81       24.56     15.17 o
 -13   8   5       21.28       18.97     15.21 o
 -12   8   5        0.71       -0.09      3.88 o
 -11   8   5        1.66        2.95      4.89 o
 -10   8   5       18.50        8.86      9.32 o
  -9   8   5       59.46       93.16     31.31 o
  -8   8   5       83.25      124.20     35.23 o
  -7   8   5        0.29       17.24     16.08 o
  -6   8   5       17.80       24.09     16.56 o
  -5   8   5        3.77        0.44      5.22 o
  -4   8   5        1.12       -0.53      5.72 o
  -3   8   5        0.85      -12.56     13.58 o
  -2   8   5       21.10       10.22      4.50 o
  -1   8   5        9.87        4.37      3.35 o
   0   8   5      164.20      153.21     24.34 o
   1   8   5       87.61       85.18     14.69 o
   2   8   5      501.17      606.11     39.26 o
   3   8   5      237.46      251.26     24.98 o
   4   8   5        8.55        6.67      4.49 o
   5   8   5        6.11        1.88      7.45 o
   6   8   5       18.10        8.59      9.06 o
   7   8   5        4.05        0.31      4.01 o
   8   8   5        1.09       -8.95      6.66 o
   9   8   5        2.01        3.38      3.46 o
  10   8   5        0.24        1.49      5.24 o
  11   8   5        2.35        5.02      4.93 o
  12   8   5       18.95       12.91      8.80 o
  13   8   5       17.50       27.02     13.60 o
  14   8   5       14.69       32.03     13.99 o
  15   8   5        2.46       13.08     11.03 o
  16   8   5        0.05       18.82     13.84 o
 -16   9   5        2.59        1.25      4.11 o
 -15   9   5        0.20       -4.16     10.32 o
 -14   9   5        0.74       10.53     11.32 o
 -13   9   5        3.21       19.57     16.77 o
 -12   9   5        0.31       17.18     17.83 o
 -11   9   5        1.68        9.77     13.80 o
 -10   9   5       47.42       66.93     28.47 o
  -9   9   5        1.83        8.13      9.49 o
  -8   9   5       47.72       76.61     29.27 o
  -7   9   5       59.71       73.18     29.56 o
  -6   9   5       10.97       16.95     15.46 o
  -5   9   5        0.18        4.45      4.55 o
  -4   9   5        2.64       -8.96     11.91 o
  -3   9   5       13.42        4.61      6.13 o
  -2   9   5        0.49        1.76      5.61 o
  -1   9   5       39.78       43.15     13.86 o
   0   9   5        9.44        8.61      5.88 o
   1   9   5      108.82      103.81     16.81 o
   2   9   5        3.07        6.68      4.09 o
   3   9   5        0.56        1.73      3.79 o
   4   9   5        0.05        2.07      3.86 o
   5   9   5       14.59       13.52      7.36 o
   6   9   5        2.72        1.28      2.07 o
   7   9   5        1.76        1.06      7.65 o
   8   9   5        5.02        0.67      4.43 o
   9   9   5        7.17        6.44      2.43 o
  10   9   5        1.48       -3.58      4.69 o
  11   9   5        3.11       -3.54      4.78 o
  12   9   5        1.06        2.43      4.82 o
  13   9   5        0.11        0.00      6.21 o
 -11  10   5        5.51       12.76     14.75 o
 -10  10   5        8.35       15.23     15.00 o
  -9  10   5       13.03       11.75     12.06 o
  -8  10   5        8.20       10.04     13.64 o
  -7  10   5        0.01       -1.63      3.11 o
  -6  10   5        0.07        3.76      6.83 o
  -5  10   5        0.02       -5.36      8.75 o
  -4  10   5        0.29        2.53      4.53 o
  -3  10   5        0.04        1.71      2.70 o
  -2  10   5        0.13       -0.16      4.00 o
  -1  10   5        2.34       -0.65      3.01 o
   0  10   5       10.11        0.84      7.83 o
   1  10   5       17.32       13.27      8.83 o
   2  10   5       30.08       27.37     12.09 o
   3  10   5       18.58        4.74      7.97 o
   4  10   5        9.03        5.86      7.62 o
   5  10   5       15.46       13.61      7.44 o
   6  10   5        1.48       -1.75      4.37 o
   7  10   5        1.18        0.34      4.96 o
   8  10   5        4.07        1.83      5.52 o
 -27   0   6        0.04        1.46     11.25 o
 -26   0   6        6.02       13.35     10.16 o
 -25   0   6       11.72       16.37      9.61 o
 -24   0   6        6.64        7.01      6.98 o
 -23   0   6        2.42       -0.78      4.83 o
 -22   0   6        2.63       -3.95      5.71 o
 -21   0   6        1.68        0.67      2.25 o
 -20   0   6        0.95        2.22      2.75 o
 -19   0   6       20.93       16.91     12.18 o
 -18   0   6        0.53       13.41     10.15 o
 -17   0   6      250.74      313.89     35.99 o
 -16   0   6     1458.30     1604.63     77.64 o
 -15   0   6     3559.23     4126.79    116.61 o
 -14   0   6       15.87      111.26     48.42 o
 -13   0   6       50.34       50.76     17.48 o
 -12   0   6      172.33      200.25     23.79 o
 -11   0   6      203.84      234.11     24.40 o
 -10   0   6        4.95        4.06      4.17 o
  -9   0   6      273.94      282.59     19.20 o
  -8   0   6      871.20      885.55     32.08 o
  -7   0   6     1103.29     1099.79     33.12 o
  -6   0   6      736.32      703.98     23.90 o
  -5   0   6       41.13       40.31      4.84 o
  -4   0   6      483.35      438.81     13.52 o
  -3   0   6     1427.42     1521.99     77.97 o
  -2   0   6     1380.01     1376.88     50.34 o
  -1   0   6     1612.34     1606.90     74.82 o
   0   0   6      477.81      485.72     29.65 o
   1   0   6     1606.73     1647.41     53.68 o
   2   0   6     4969.38     5042.99     64.49 o
   3   0   6     1041.23     1055.90     31.97 o
   4   0   6      357.46      379.68     20.02 o
   5   0   6      770.45      753.68     40.49 o
   6   0   6       60.37       54.68      8.08 o
   7   0   6       25.16       29.35      6.33 o
   8   0   6       65.84       68.20     12.97 o
   9   0   6      227.67      237.76     24.58 o
  10   0   6      363.54      371.50     32.11 o
  11   0   6       18.26       29.34     13.12 o
  12   0   6      142.41      137.21     29.39 o
  13   0   6        0.32        2.20      6.58 o
  14   0   6       21.22       24.75     11.97 o
  15   0   6       32.85       26.46     10.18 o
  16   0   6        3.38       -3.84     12.42 o
  17   0   6        8.80        2.01      8.45 o
  18   0   6       75.88       92.04     29.34 o
  19   0   6       17.39       13.78      9.89 o
  20   0   6        0.30        2.47      3.85 o
  21   0   6        0.08        2.78     10.30 o
  22   0   6        0.11        5.33      6.62 o
  23   0   6        3.11       -3.13      7.92 o
 -27   1   6       12.71       20.08     10.17 o
 -26   1   6       10.35        6.98      4.24 o
 -25   1   6        0.46       -3.03      3.39 o
 -24   1   6        0.16       -0.02      1.61 o
 -23   1   6        3.71       -1.95      4.49 o
 -22   1   6        9.61        4.08      3.99 o
 -21   1   6       11.15        3.18      5.11 o
 -20   1   6        2.75       -0.33      3.52 o
 -19   1   6        0.18       -2.30      3.49 o
 -18   1   6       18.31       22.00      7.29 o
 -17   1   6       23.80       21.79      6.97 o
 -16   1   6        6.80        8.87      4.65 o
 -15   1   6      274.50      286.64     25.37 o
 -14   1   6        3.52        3.58      1.07 o
 -13   1   6       10.34        8.45      3.43 o
 -12   1   6        2.14        1.39      3.03 o
 -11   1   6       11.61       10.25      2.93 o
 -10   1   6      107.09      115.31     11.65 o
  -9   1   6      224.15      235.37     13.79 o
  -8   1   6      122.29      115.08      9.05 o
  -7   1   6       24.37       23.54      3.77 o
  -6   1   6       63.70       68.43      6.06 o
  -5   1   6      392.92      420.28     14.19 o
  -4   1   6      597.80      626.81     18.45 o
  -3   1   6      286.23      292.14     10.92 o
  -2   1   6      110.09      114.66      8.49 o
  -1   1   6        0.93        0.29      1.38 o
   0   1   6      668.59      660.76     13.51 o
   1   1   6      686.76      722.61     15.54 o
   2   1   6      563.16      569.08     13.26 o
   3   1   6     2279.86     2422.65     34.25 o
   4   1   6      990.00      988.74     48.59 o
   5   1   6      108.40      115.20      8.18 o
   6   1   6      171.91      180.31     10.96 o
   7   1   6      665.63      689.34     24.71 o
   8   1   6      331.48      365.36     24.17 o
   9   1   6        7.75       16.26      9.33 o
  10   1   6      147.73      157.44     17.48 o
  11   1   6       50.78       57.78     13.47 o
  12   1   6        0.65        1.38      6.30 o
  13   1   6      905.55      941.94     79.28 o
  14   1   6     6600.14     6766.60    157.25 o
  15   1   6      893.80      926.18     61.33 o
  16   1   6      542.59      536.42     47.45 o
  17   1   6       50.22       49.79     21.38 o
  18   1   6       22.26       25.01     14.42 o
  19   1   6       44.48       36.23     17.45 o
  20   1   6       10.71       13.64     12.22 o
  21   1   6        0.43       -3.51      3.67 o
  22   1   6        1.75        2.17      6.19 o
  23   1   6        0.56        7.19     10.24 o
 -27   2   6        0.78        9.63      6.79 o
 -26   2   6        3.22        3.33      2.78 o
 -25   2   6        4.44        7.15      8.92 o
 -24   2   6        4.09        2.87      5.26 o
 -23   2   6        3.31        6.45      5.50 o
 -22   2   6        4.13        0.90      3.15 o
 -21   2   6        4.48        2.12      3.57 o
 -20   2   6        2.03       -0.36      3.17 o
 -19   2   6        0.01       -1.61      5.18 o
 -18   2   6        4.90        2.23      3.97 o
 -17   2   6      162.13      169.82     27.06 o
 -16   2   6     1163.09     1315.38     81.04 o
 -15   2   6     2463.61     2706.79     98.31 o
 -14   2   6       78.13       99.18     19.51 o
 -13   2   6       80.49       70.78     13.44 o
 -12   2   6      120.82      120.78     18.60 o
 -11   2   6        5.29       -0.41      3.99 o
 -10   2   6      413.33      458.44     34.60 o
  -9   2   6      916.24      995.90     48.73 o
  -8   2   6      881.60      899.26     29.95 o
  -7   2   6      594.42      588.16     20.97 o
  -6   2   6      477.49      434.26     18.56 o
  -5   2   6      410.58      405.24     20.04 o
  -4   2   6      265.00      302.51     16.42 o
  -3   2   6      403.21      418.44     19.31 o
  -2   2   6      331.88      338.73     15.05 o
  -1   2   6       61.47       50.51      7.75 o
   0   2   6      189.77      188.82      8.77 o
   1   2   6     1126.79     1160.70     21.40 o
   2   2   6      365.99      363.18     14.12 o
   3   2   6        5.45        5.80      1.33 o
   4   2   6       16.01       10.48      2.06 o
   5   2   6       11.84        8.63      2.12 o
   6   2   6        5.63        4.48      1.84 o
   7   2   6        4.92        6.81      2.34 o
   8   2   6        2.22        1.14      1.70 o
   9   2   6       70.37       67.53      8.80 o
  10   2   6       75.15       84.22     10.43 o
  11   2   6       19.17       22.67      9.21 o
  12   2   6      218.51      227.31     25.37 o
  13   2   6       23.66        5.45     16.20 o
  14   2   6       59.07       55.20     19.48 o
  15   2   6       30.24       39.14     19.09 o
  16   2   6       14.82       25.31     15.30 o
  17   2   6       14.84       19.89     13.82 o
  18   2   6        3.05        4.97     10.06 o
  19   2   6       12.04       10.16      9.63 o
  20   2   6       20.66       16.73     15.24 o
  21   2   6        1.30        2.21      7.57 o
  22   2   6        0.49       -1.78      4.74 o
  23   2   6        0.05        0.88     10.48 o
 -26   3   6        1.68       -3.78      9.04 o
 -25   3   6        2.12       -8.44     11.29 o
 -24   3   6        1.20       -2.33      4.30 o
 -23   3   6        2.08       -3.08      4.96 o
 -22   3   6        9.15        6.27      2.96 o
 -21   3   6        2.58        1.05      1.82 o
 -20   3   6        1.81        2.16      2.54 o
 -19   3   6        1.44        4.83      4.04 o
 -18   3   6        0.06        6.15      5.88 o
 -17   3   6        0.47        4.69      4.60 o
 -16   3   6        6.56        0.39      5.38 o
 -15   3   6       71.62       75.72     16.61 o
 -14   3   6        5.55        5.84      3.88 o
 -13   3   6        8.72        7.11      2.93 o
 -12   3   6      166.46      166.03     22.39 o
 -11   3   6      138.91      140.46     20.31 o
 -10   3   6        2.04        9.29      9.96 o
  -9   3   6      188.08      202.13     32.86 o
  -8   3   6      185.71      184.98     30.01 o
  -7   3   6       13.49       15.89      7.08 o
  -6   3   6       81.16       74.97      9.25 o
  -5   3   6      265.28      280.73     18.24 o
  -4   3   6      322.66      316.35     16.72 o
  -3   3   6       57.61       49.39      7.07 o
  -2   3   6      948.31     1021.54     28.84 o
  -1   3   6     1151.28     1186.26     27.17 o
   0   3   6      246.95      248.19     11.64 o
   1   3   6      331.57      318.85     13.11 o
   2   3   6     1072.12     1092.72     27.28 o
   3   3   6       79.14       86.94      9.34 o
   4   3   6        0.35       -3.64      3.90 o
   5   3   6       77.67       78.00     10.15 o
   6   3   6      152.47      130.59      9.18 o
   7   3   6       56.39       56.99      6.75 o
   8   3   6        7.16       18.14      4.41 o
   9   3   6        0.01        1.21      2.29 o
  10   3   6       23.55       18.98      4.43 o
  11   3   6      142.95      148.89     17.42 o
  12   3   6      120.60      119.50     18.27 o
  13   3   6      148.47      125.05     21.14 o
  14   3   6     2676.30     2519.80     91.50 o
  15   3   6      113.00      113.26     32.57 o
  16   3   6      141.32      153.20     35.48 o
  17   3   6      115.02      128.68     35.20 o
  18   3   6       95.57       99.15     31.95 o
  19   3   6       37.19       39.10     20.65 o
  20   3   6        0.43        0.40      6.17 o
  21   3   6       12.13       12.65     13.46 o
  22   3   6       13.38       25.15     20.22 o
 -25   4   6        0.05       -4.11      3.45 o
 -24   4   6        5.11       -0.13      8.75 o
 -23   4   6        6.23       -3.57      9.60 o
 -22   4   6        0.26       -1.09      4.17 o
 -21   4   6        9.08       15.23      6.76 o
 -20   4   6        5.85        9.83      5.52 o
 -19   4   6        0.02        2.73      6.67 o
 -18   4   6        0.03        2.68      4.33 o
 -17   4   6        0.66        0.27      9.63 o
 -16   4   6       89.97      112.38     20.79 o
 -15   4   6     1010.64      848.15     86.00 o
 -14   4   6        0.66      -22.48     16.05 o
 -13   4   6      392.04      402.10     54.25 o
 -12   4   6      614.50      587.79     63.70 o
 -11   4   6      186.18      171.27     33.47 o
 -10   4   6        1.66        4.69      7.77 o
  -9   4   6       11.15        8.65      6.20 o
  -8   4   6        0.66        5.45      8.04 o
  -7   4   6      117.76       88.99     10.93 o
  -6   4   6      236.85      250.31     16.34 o
  -5   4   6       89.60      102.40     20.94 o
  -4   4   6        6.78       10.28      4.44 o
  -3   4   6      444.56      481.18     46.12 o
  -2   4   6       64.74       75.47     10.32 o
  -1   4   6       55.77       51.43      4.95 o
   0   4   6       33.89       32.37      4.64 o
   1   4   6      170.68      185.01     10.04 o
   2   4   6      470.46      435.70     15.45 o
   3   4   6      193.53      193.07     14.39 o
   4   4   6       64.04       77.41      9.12 o
   5   4   6        2.25        4.12      4.64 o
   6   4   6      233.07      221.99     18.43 o
   7   4   6       63.42       69.57      9.81 o
   8   4   6      228.50      206.72     15.28 o
   9   4   6      515.58      516.22     25.79 o
  10   4   6       90.86       84.83     12.32 o
  11   4   6       23.72       22.80      6.15 o
  12   4   6       26.37       32.73      7.57 o
  13   4   6        0.01       -0.59      2.56 o
  14   4   6       18.91       30.23     10.51 o
  15   4   6        1.07       -3.70      7.76 o
  16   4   6       31.31       18.71     12.66 o
  17   4   6       44.10       42.71     19.72 o
  18   4   6       12.98       12.94      8.58 o
  19   4   6        0.15       -0.05      3.67 o
  20   4   6        0.26       -4.75      9.33 o
  21   4   6        0.17       -1.34      2.11 o
  22   4   6        3.52        1.51      4.24 o
 -24   5   6        1.52       12.10     17.88 o
 -23   5   6       15.63       22.76     17.34 o
 -22   5   6       43.46       66.22     29.48 o
 -21   5   6        9.32        0.57      3.83 o
 -20   5   6        4.37        0.40      2.29 o
 -19   5   6        6.53        4.80     10.47 o
 -18   5   6        0.08        4.17      9.23 o
 -17   5   6        1.20        0.93      4.30 o
 -16   5   6        8.78       11.09     11.41 o
 -15   5   6        2.46       -6.17      4.99 o
 -14   5   6        3.58       10.13     10.21 o
 -13   5   6       24.72       22.67     13.54 o
 -12   5   6       12.98       20.72     13.00 o
 -11   5   6       30.66       21.90     12.20 o
 -10   5   6       40.81       43.04     16.61 o
  -9   5   6       40.42       38.29     14.85 o
  -8   5   6       33.26       19.07      8.39 o
  -7   5   6        9.43       -2.44      9.59 o
  -6   5   6        1.19       -8.97     11.61 o
  -5   5   6       29.34       31.17     13.42 o
  -4   5   6      209.49      236.49     37.66 o
  -3   5   6      244.75      262.22     39.14 o
  -2   5   6      319.79      318.62     30.12 o
  -1   5   6      141.59      129.68      8.92 o
   0   5   6       89.68       96.07      7.80 o
   1   5   6       62.73       64.66      5.47 o
   2   5   6        8.40        4.30      3.04 o
   3   5   6      190.93      221.58     16.09 o
   4   5   6       44.51       43.47      7.90 o
   5   5   6       33.05       33.84      9.00 o
   6   5   6       82.39       78.59     15.36 o
   7   5   6      888.44      878.02     43.75 o
   8   5   6      570.12      583.22     36.15 o
   9   5   6        4.14        6.09      3.26 o
  10   5   6       13.59       27.04     11.96 o
  11   5   6       76.37       81.99     18.49 o
  12   5   6      198.40      209.25     29.54 o
  13   5   6        2.44       18.11      8.69 o
  14   5   6       91.50       61.74     17.58 o
  15   5   6        0.33       10.93      8.95 o
  16   5   6        1.24       -0.58      7.87 o
  17   5   6        0.15        0.31      6.53 o
  18   5   6        1.06       -3.80      7.74 o
  19   5   6        3.28        5.81      8.62 o
  20   5   6        3.66        7.17      7.25 o
 -23   6   6       14.07       23.70     19.40 o
 -22   6   6        0.15        3.60      7.31 o
 -21   6   6       11.80       14.76     12.92 o
 -20   6   6        6.17       16.98     13.27 o
 -19   6   6        1.98       -8.07     13.88 o
 -18   6   6       13.82       14.92     12.67 o
 -17   6   6        4.00        0.98      7.42 o
 -16   6   6        0.69       -0.06      6.62 o
 -15   6   6        3.51       14.04     10.82 o
 -14   6   6        4.28        4.66      4.48 o
 -13   6   6        0.44        1.46      2.84 o
 -12   6   6       13.17        6.49      4.19 o
 -11   6   6       23.46       21.78     12.61 o
 -10   6   6       15.76        7.03      6.24 o
  -9   6   6        7.20        1.00      2.70 o
  -8   6   6       12.40        0.94      7.98 o
  -7   6   6       17.40        7.89      9.26 o
  -6   6   6        0.21       -6.45      9.06 o
  -5   6   6        0.15       -2.04      6.36 o
  -4   6   6       11.54       10.90     10.04 o
  -3   6   6       13.95       16.07     12.46 o
  -2   6   6       53.54       45.86     13.32 o
  -1   6   6      147.60      142.17     20.55 o
   0   6   6       14.73       13.58      7.36 o
   1   6   6      163.75      186.21     16.09 o
   2   6   6       80.39       80.45     10.19 o
   3   6   6        8.17        3.83      2.52 o
   4   6   6      201.92      230.42     16.83 o
   5   6   6        0.17        0.00      2.81 o
   6   6   6      203.62      206.19     20.83 o
   7   6   6        0.72        4.53      4.00 o
   8   6   6      482.08      463.56     34.05 o
   9   6   6      574.27      592.63     38.76 o
  10   6   6       52.44       55.99     11.62 o
  11   6   6       28.20       16.81      8.65 o
  12   6   6       18.27       23.57     11.05 o
  13   6   6       19.32       29.76     12.31 o
  14   6   6       39.31       58.82     17.80 o
  15   6   6       93.78      141.54     27.52 o
  16   6   6       53.39       88.22     23.02 o
  17   6   6       14.17       32.63     14.20 o
  18   6   6        0.07        8.53     19.32 o
  19   6   6        4.54       22.46     14.72 o
 -21   7   6        0.75       -0.04      2.04 o
 -20   7   6       10.75        2.34      4.26 o
 -19   7   6       14.48       12.41     11.39 o
 -18   7   6       25.05       25.23     17.98 o
 -17   7   6       24.13       34.59     19.19 o
 -16   7   6       22.11       26.51     18.85 o
 -15   7   6       23.30       44.50     22.25 o
 -14   7   6       30.95       34.12     19.33 o
 -13   7   6        1.47       -4.05     10.57 o
 -12   7   6       15.80       12.10     10.28 o
 -11   7   6       58.90       38.63     19.38 o
 -10   7   6       73.12       69.06     25.98 o
  -9   7   6       99.20      104.56     31.36 o
  -8   7   6       51.83       40.45     19.42 o
  -7   7   6        1.91        0.82      4.96 o
  -6   7   6        6.49       -6.40     11.01 o
  -5   7   6       53.89       50.78     19.43 o
  -4   7   6       68.85       74.43     24.35 o
  -3   7   6        1.91       12.07     12.79 o
  -2   7   6      131.38      146.72     19.35 o
  -1   7   6       40.75       51.02     12.04 o
   0   7   6       10.40        9.27      6.42 o
   1   7   6        7.26        7.43      4.14 o
   2   7   6       26.55       36.32      6.84 o
   3   7   6        2.48        2.26      1.94 o
   4   7   6       22.83       17.67      7.53 o
   5   7   6       73.66       80.93     17.37 o
   6   7   6        4.32        3.28      6.33 o
   7   7   6      109.38       65.54     16.90 o
   8   7   6       12.21        3.40      3.66 o
   9   7   6       63.80       37.40     16.72 o
  10   7   6       73.00       68.63     14.19 o
  11   7   6        5.25        1.71      6.96 o
  12   7   6        0.01       -0.64      3.21 o
  13   7   6       16.11       48.47     16.45 o
  14   7   6      170.72      254.03     37.39 o
  15   7   6       10.74       41.55     16.78 o
  16   7   6        0.48        5.94      7.37 o
  17   7   6        0.91       13.40     10.43 o
 -18   8   6        1.09      -10.52     13.02 o
 -17   8   6        6.15       -1.64      3.79 o
 -16   8   6       35.08       42.84     26.01 o
 -15   8   6      125.83      158.10     43.28 o
 -14   8   6       43.61       44.32     22.32 o
 -13   8   6        2.20       -4.97      8.23 o
 -12   8   6        5.61        1.82      4.26 o
 -11   8   6        6.11        0.45      5.56 o
 -10   8   6       18.53       27.43     16.84 o
  -9   8   6        0.00        3.24      8.09 o
  -8   8   6       66.99       76.71     28.87 o
  -7   8   6       60.67       60.97     24.70 o
  -6   8   6       15.21       16.08     12.64 o
  -5   8   6       93.64       83.56     28.14 o
  -4   8   6        2.22       -2.23      9.51 o
  -3   8   6        1.18       -1.62      4.26 o
  -2   8   6       35.41       34.34     13.31 o
  -1   8   6       11.34        6.42      2.43 o
   0   8   6       19.61       10.41      4.61 o
   1   8   6       47.61       48.20     10.49 o
   2   8   6       20.89       16.30      6.85 o
   3   8   6        4.96        4.06      4.69 o
   4   8   6       48.37       59.52     12.62 o
   5   8   6        7.79        2.81      7.21 o
   6   8   6        1.92        1.14      2.78 o
   7   8   6       33.26       15.82     14.26 o
   8   8   6       57.25       25.95     19.06 o
   9   8   6       13.57       11.29      4.97 o
  10   8   6        0.00       -1.34      3.90 o
  11   8   6        0.01       -5.25      5.36 o
  12   8   6        3.74        2.07     11.53 o
  13   8   6       80.23      126.87     27.30 o
  14   8   6       24.29       66.33     20.99 o
 -15   9   6        0.14        2.55      9.95 o
 -14   9   6        6.49       14.70     15.31 o
 -13   9   6        8.10       13.03     13.16 o
 -12   9   6        2.25       -0.20      5.26 o
 -11   9   6        1.04       -2.14     10.11 o
 -10   9   6       10.19       -8.48     12.50 o
  -9   9   6       81.36       82.49     30.00 o
  -8   9   6       36.32       44.36     24.86 o
  -7   9   6       24.48       30.97     19.83 o
  -6   9   6       61.74       59.57     25.55 o
  -5   9   6        1.04       -1.71      6.62 o
  -4   9   6       24.05       27.01     16.57 o
  -3   9   6        3.56        7.78     11.72 o
  -2   9   6        1.91        6.54      6.87 o
  -1   9   6        0.95       -0.87      4.35 o
   0   9   6        0.10        1.06      2.93 o
   1   9   6        3.56        0.38      3.68 o
   2   9   6        0.04       -1.74      2.84 o
   3   9   6        7.66        8.03      4.78 o
   4   9   6        1.64        0.54      4.36 o
   5   9   6        1.42        0.75      4.69 o
   6   9   6        3.37        1.73      4.81 o
   7   9   6        0.15       -1.46      4.94 o
   8   9   6        5.68        3.23      2.04 o
   9   9   6        0.10       -3.89      4.81 o
  10   9   6       13.54       20.17     10.47 o
  11   9   6        1.83       -0.01      4.20 o
 -10  10   6        7.70        0.92      8.99 o
  -9  10   6        0.01      -11.72     13.19 o
  -8  10   6       28.62       50.85     26.00 o
  -7  10   6       25.41       19.56     17.85 o
  -6  10   6        0.08        2.86      9.47 o
  -5  10   6        4.51        0.69      5.10 o
  -4  10   6        1.17       -0.10      6.89 o
  -3  10   6        0.81       -1.51      5.31 o
  -2  10   6        0.95       -1.09      5.43 o
  -1  10   6        0.86       -6.20      6.94 o
   0  10   6        3.84        0.10      6.49 o
   1  10   6        2.78        2.75      3.92 o
   2  10   6        1.98        1.99      2.82 o
   3  10   6        3.39        3.49      2.94 o
   4  10   6        2.78        1.16      3.55 o
   5  10   6        0.01        2.07      1.08 o
   6  10   6        1.35       -4.32      4.68 o
 -27   1   7        0.21        0.77      2.05 o
 -26   1   7        0.16       -1.82      2.98 o
 -25   1   7        0.34       -1.05      2.80 o
 -24   1   7        0.15        0.58      3.94 o
 -23   1   7        2.23        2.75      6.19 o
 -22   1   7        0.04       -1.87      5.81 o
 -21   1   7       10.59        5.26      5.65 o
 -20   1   7       20.67       22.96      8.72 o
 -19   1   7        6.50        6.76      4.41 o
 -18   1   7       22.44       17.18      7.02 o
 -17   1   7       78.71      102.21     17.82 o
 -16   1   7        2.47        2.60      2.66 o
 -15   1   7       44.62       40.96      9.30 o
 -14   1   7        8.02        3.95      3.54 o
 -13   1   7        7.81        6.21      2.99 o
 -12   1   7        4.56        7.97      1.88 o
 -11   1   7      116.93      132.22     15.35 o
 -10   1   7      101.02      122.58     12.01 o
  -9   1   7        7.99        9.10      2.85 o
  -8   1   7        2.27        3.71      1.34 o
  -7   1   7        7.93        7.37      2.09 o
  -6   1   7       19.88       19.71      3.18 o
  -5   1   7       41.78       53.70      5.78 o
  -4   1   7      332.36      356.94     16.37 o
  -3   1   7      881.03      985.10     26.94 o
  -2   1   7      929.98      922.78     22.26 o
  -1   1   7      430.47      371.16     17.24 o
   0   1   7        1.10        0.47      1.64 o
   1   1   7        0.06        0.79      1.17 o
   2   1   7       77.51       63.11      4.99 o
   3   1   7       84.42       70.32      7.84 o
   4   1   7        3.40        3.25      1.23 o
   5   1   7       14.30       15.24      3.05 o
   6   1   7       21.39       21.49      4.21 o
   7   1   7        2.20        1.55      1.31 o
   8   1   7      200.93      216.56     19.14 o
   9   1   7      548.36      581.59     32.73 o
  10   1   7      597.54      641.73     35.72 o
  11   1   7        1.21       -0.84      3.75 o
  12   1   7      318.58      365.53     29.21 o
  13   1   7       43.88       56.09     12.36 o
  14   1   7      151.98      185.85     22.14 o
  15   1   7      104.90      125.78     18.93 o
  16   1   7        0.27        2.48     19.33 o
  17   1   7        0.06        0.52      1.66 o
  18   1   7       22.70       32.93     17.94 o
  19   1   7       34.24       36.25     17.99 o
  20   1   7        6.39       19.83     15.89 o
  21   1   7        1.03       -1.38      1.46 o
  22   1   7        6.40       10.20      9.58 o
 -26   2   7        0.27       -1.76      3.24 o
 -25   2   7        0.10        0.68      5.47 o
 -24   2   7        0.21       -1.74      2.48 o
 -23   2   7        6.03        5.61      6.52 o
 -22   2   7       27.59       26.42     12.23 o
 -21   2   7       32.79       40.16     14.81 o
 -20   2   7        4.26        5.52     11.54 o
 -19   2   7       35.40       36.58     13.10 o
 -18   2   7       33.68       39.37     13.15 o
 -17   2   7       67.46       77.97     18.91 o
 -16   2   7      313.00      344.06     37.04 o
 -15   2   7       19.19        7.70     12.84 o
 -14   2   7        7.07       -0.46     17.58 o
 -13   2   7       30.53       23.90      7.86 o
 -12   2   7      194.99      236.49     27.41 o
 -11   2   7       51.71       66.00     11.87 o
 -10   2   7       56.54       67.07     11.37 o
  -9   2   7      169.03      184.90     14.94 o
  -8   2   7      137.04      159.08     11.60 o
  -7   2   7      136.88      147.24     11.41 o
  -6   2   7       94.45      100.75     10.43 o
  -5   2   7       49.17       49.48      6.96 o
  -4   2   7       69.12       75.46      7.16 o
  -3   2   7      607.66      614.11     24.54 o
  -2   2   7        0.25        0.02      2.12 o
  -1   2   7      109.58       94.86      5.74 o
   0   2   7        0.02        0.39      1.19 o
   1   2   7       90.91      104.70      8.60 o
   2   2   7        7.86        8.11      2.89 o
   3   2   7      251.27      261.20     19.34 o
   4   2   7      120.59      100.46     11.97 o
   5   2   7        1.41        0.41      1.16 o
   6   2   7       17.12       16.76      3.38 o
   7   2   7       47.28       59.33      9.82 o
   8   2   7       43.18       40.99      8.85 o
   9   2   7       28.21       37.36      8.38 o
  10   2   7      346.22      357.03     26.12 o
  11   2   7      922.86      929.26     44.84 o
  12   2   7       70.50       90.07     14.76 o
  13   2   7      327.96      329.12     28.76 o
  14   2   7      174.60      196.18     22.90 o
  15   2   7       11.77       25.34     10.28 o
  16   2   7        5.66       19.58     11.60 o
  17   2   7       49.39       53.64     15.30 o
  18   2   7       41.83       44.68     15.07 o
  19   2   7        0.85        3.34     15.03 o
  20   2   7       14.47       11.74      7.36 o
  21   2   7        2.28       11.24     12.87 o
  22   2   7        1.45        7.91     13.04 o
 -26   3   7        1.24        2.80      2.91 o
 -25   3   7        0.45       -4.75     10.84 o
 -24   3   7        0.92       -0.19      5.32 o
 -23   3   7        0.78       -0.45      1.60 o
 -22   3   7        0.32       -0.39      2.93 o
 -21   3   7        0.60       -0.13      4.40 o
 -20   3   7        0.76       -2.80      2.95 o
 -19   3   7        0.09        0.54      5.16 o
 -18   3   7       64.84       71.47     18.65 o
 -17   3   7      193.30      190.74     29.21 o
 -16   3   7       40.44       42.65     13.79 o
 -15   3   7        2.47       -1.24      3.84 o
 -14   3   7       33.19       33.64      9.48 o
 -13   3   7      123.60      134.16     21.37 o
 -12   3   7       12.81       15.89      7.12 o
 -11   3   7       36.99       34.73     13.44 o
 -10   3   7       31.21       44.34     14.70 o
  -9   3   7        5.22        7.81      5.91 o
  -8   3   7       38.95       36.36     12.65 o
  -7   3   7      210.44      195.72     14.64 o
  -6   3   7      288.71      282.30     18.01 o
  -5   3   7       20.71       27.29      6.32 o
  -4   3   7     1391.78     1240.47     44.38 o
  -3   3   7     6519.53     6228.84     83.99 o
  -2   3   7      525.04      467.79     19.23 o
  -1   3   7       52.64       55.78      5.46 o
   0   3   7      905.72      939.13     24.30 o
   1   3   7      762.55      771.53     24.48 o
   2   3   7      574.55      571.06     20.95 o
   3   3   7      709.21      737.28     33.33 o
   4   3   7      412.02      472.26     29.32 o
   5   3   7       19.87       24.03      5.79 o
   6   3   7        3.56        2.59      2.25 o
   7   3   7        9.92        5.05      2.59 o
   8   3   7        4.32        3.05      2.23 o
   9   3   7       57.16       60.87      8.54 o
  10   3   7      381.55      400.95     28.24 o
  11   3   7       11.04       12.94      7.29 o
  12   3   7      746.42      846.41     38.61 o
  13   3   7      145.35      161.59     20.22 o
  14   3   7      166.13      177.88     21.72 o
  15   3   7       84.89      100.26     16.32 o
  16   3   7       11.26       17.93      8.71 o
  17   3   7       11.61       20.88     10.84 o
  18   3   7       10.65        4.25     10.61 o
  19   3   7       19.13       14.51     14.28 o
  20   3   7        1.39        1.42      4.25 o
  21   3   7        1.09        4.07      1.99 o
 -25   4   7        7.48       12.62     14.37 o
 -24   4   7        4.05       -1.85      7.70 o
 -23   4   7        0.12       -9.77     12.35 o
 -22   4   7        0.01       10.05      8.59 o
 -21   4   7        1.20        4.31      6.09 o
 -20   4   7        2.74        2.81     10.84 o
 -19   4   7        1.81       10.52      8.33 o
 -18   4   7        4.68        4.16     11.65 o
 -17   4   7       21.34       20.63     13.17 o
 -16   4   7       81.77       70.98     24.23 o
 -15   4   7        1.35       -4.07      9.25 o
 -14   4   7        2.27        0.22      7.77 o
 -13   4   7       38.48       23.95     12.96 o
 -12   4   7      105.92      121.84     30.18 o
 -11   4   7       80.07       90.83     24.80 o
 -10   4   7       49.61       46.30     17.04 o
  -9   4   7       76.31       74.80      9.18 o
  -8   4   7       92.37      121.51     11.87 o
  -7   4   7       64.12       56.80      9.33 o
  -6   4   7       13.98       24.72     11.29 o
  -5   4   7       22.74       26.28      7.58 o
  -4   4   7        5.15        5.96      4.85 o
  -3   4   7        8.65       13.41      8.84 o
  -2   4   7      761.37      678.62     24.03 o
  -1   4   7      258.89      276.49     16.54 o
   0   4   7        5.12        5.81      1.98 o
   1   4   7        0.65       -2.46      2.60 o
   2   4   7      121.86      121.66      9.76 o
   3   4   7        5.05        8.76      4.42 o
   4   4   7      280.29      290.99     28.16 o
   5   4   7      221.45      251.10     26.61 o
   6   4   7       45.19       50.22     12.01 o
   7   4   7      558.39      558.67     33.07 o
   8   4   7      434.33      454.81     24.66 o
   9   4   7      146.47      164.38     15.16 o
  10   4   7       56.19       65.79     10.70 o
  11   4   7      242.11      250.55     22.25 o
  12   4   7       68.51       59.02     11.09 o
  13   4   7       25.41       18.11      6.03 o
  14   4   7        8.78       11.55      8.40 o
  15   4   7        9.03       13.39     15.36 o
  16   4   7        0.02        3.68     10.89 o
  17   4   7       38.20       44.65     15.13 o
  18   4   7       32.04       29.19     14.69 o
  19   4   7        3.02        6.30     13.25 o
  20   4   7        3.09       18.97     11.94 o
 -24   5   7       15.19       23.91     18.48 o
 -23   5   7       12.73       25.49     20.18 o
 -22   5   7        3.06       11.99     14.98 o
 -21   5   7        0.13        4.58      5.64 o
 -20   5   7        2.55        4.18      4.05 o
 -19   5   7        4.20       -2.88      6.66 o
 -18   5   7       11.48        4.31      6.17 o
 -17   5   7       34.43       14.93     10.71 o
 -16   5   7       40.65       29.03     15.54 o
 -15   5   7       45.76       26.17     13.62 o
 -14   5   7       90.86       99.99     29.89 o
 -13   5   7      112.46      124.33     32.52 o
 -12   5   7      126.98      127.90     32.17 o
 -11   5   7      136.49      132.21     32.04 o
 -10   5   7      144.03      152.62     32.78 o
  -9   5   7      113.78      112.97     27.44 o
  -8   5   7       39.38       34.54     12.86 o
  -7   5   7       13.63        9.09      4.38 o
  -6   5   7      261.75      220.18     34.65 o
  -5   5   7       45.25       44.85     18.62 o
  -4   5   7     2687.20     2470.02    118.25 o
  -3   5   7     2834.07     2418.64     79.01 o
  -2   5   7      937.99      866.37     28.51 o
  -1   5   7        3.22        7.41      3.23 o
   0   5   7       38.42       35.91      6.43 o
   1   5   7        3.57        4.10      1.93 o
   2   5   7      151.92      152.76     14.06 o
   3   5   7      306.78      312.99     20.41 o
   4   5   7        0.96       -1.16      5.35 o
   5   5   7      524.88      583.52     48.74 o
   6   5   7      913.17      970.89     46.45 o
   7   5   7      342.07      354.48     27.97 o
   8   5   7       23.22       10.17      5.10 o
   9   5   7        2.26        2.04      4.42 o
  10   5   7       81.83       76.21     17.41 o
  11   5   7       50.78       51.00     14.36 o
  12   5   7        1.05        4.79      4.58 o
  13   5   7       10.29       14.45      8.85 o
  14   5   7       13.80       12.58      7.64 o
  15   5   7        3.13        3.23      8.00 o
  16   5   7        0.00        3.45      9.21 o
  17   5   7        0.10        5.30     14.63 o
  18   5   7        0.01        0.25     11.65 o
  19   5   7        0.27        7.57      6.85 o
 -22   6   7        4.02       -0.46      6.77 o
 -21   6   7        1.47       -9.85     15.71 o
 -20   6   7        0.82        5.49      8.43 o
 -19   6   7        0.39        0.74      3.58 o
 -18   6   7        3.64        8.76     10.98 o
 -17   6   7        4.99        1.25      5.19 o
 -16   6   7        2.18       -0.90      2.46 o
 -15   6   7        1.36       -8.72     10.79 o
 -14   6   7        5.96        7.52      9.82 o
 -13   6   7       25.03       31.96     17.79 o
 -12   6   7       44.24       48.32     20.39 o
 -11   6   7       14.52        8.42      8.40 o
 -10   6   7        0.39       -4.29      8.71 o
  -9   6   7        1.05       -2.21      7.70 o
  -8   6   7        6.67        2.61      2.55 o
  -7   6   7        5.70        0.90      6.15 o
  -6   6   7       36.26       29.80     12.39 o
  -5   6   7       44.29       50.02     17.92 o
  -4   6   7      200.50      204.79     37.56 o
  -3   6   7      163.27      150.80     32.49 o
  -2   6   7       87.49       82.36     11.82 o
  -1   6   7        9.01        5.95      4.18 o
   0   6   7      113.27      112.32     12.29 o
   1   6   7        8.81        4.80      2.60 o
   2   6   7       99.77      104.28     12.24 o
   3   6   7        0.18        1.94      1.12 o
   4   6   7      111.51      117.08     14.05 o
   5   6   7       27.42       27.61      7.72 o
   6   6   7       58.07       47.80     22.07 o
   7   6   7      350.03      391.86     31.31 o
   8   6   7      410.44      414.53     32.80 o
   9   6   7      205.04      195.85     22.69 o
  10   6   7       82.84      108.24     17.31 o
  11   6   7       63.52       69.95     17.78 o
  12   6   7       66.61       72.59     19.01 o
  13   6   7       55.15       80.79     20.54 o
  14   6   7       41.56       63.67     18.71 o
  15   6   7        3.67        3.21      7.80 o
  16   6   7        1.76        3.10      7.16 o
  17   6   7        1.15       12.90      9.25 o
  18   6   7        0.08        2.21      5.86 o
 -20   7   7        0.60        0.40      8.58 o
 -19   7   7        4.08        3.98      9.24 o
 -18   7   7        4.49       21.87     17.53 o
 -17   7   7        2.53        4.40      8.59 o
 -16   7   7        9.93        7.76      8.37 o
 -15   7   7       12.44       16.47     14.54 o
 -14   7   7        0.53        3.04      6.52 o
 -13   7   7        0.53        4.07      2.83 o
 -12   7   7        9.92        3.71      7.50 o
 -11   7   7       12.20        9.38      7.43 o
 -10   7   7        3.16        9.46      9.33 o
  -9   7   7        7.24        4.91      5.19 o
  -8   7   7       33.99       25.64     13.79 o
  -7   7   7       16.88        8.92      2.69 o
  -6   7   7       94.09       82.96     26.17 o
  -5   7   7      216.50      220.07     42.57 o
  -4   7   7      554.02      579.44     68.56 o
  -3   7   7     1069.97     1071.01     64.40 o
  -2   7   7      347.10      355.72     37.94 o
  -1   7   7        2.95        8.02      5.04 o
   0   7   7        1.35       -0.04      2.69 o
   1   7   7       35.49       33.35      7.22 o
   2   7   7        0.14       -1.64      2.68 o
   3   7   7       12.45       21.01      7.49 o
   4   7   7        0.48       -1.24      3.83 o
   5   7   7        4.35        1.97      4.44 o
   6   7   7       21.31       18.21      6.83 o
   7   7   7       55.66       43.84     13.76 o
   8   7   7       49.39       22.48     15.21 o
   9   7   7       27.68       27.48      8.09 o
  10   7   7        0.34       -0.87      9.66 o
  11   7   7        0.03        0.64      6.78 o
  12   7   7       22.02       26.32     12.03 o
  13   7   7       33.53       32.45     13.51 o
  14   7   7        8.56       22.11     11.22 o
  15   7   7        0.53        7.23      6.67 o
  16   7   7       16.59       31.13     14.27 o
 -18   8   7        4.00       12.95     11.87 o
 -17   8   7        0.75        6.06      7.92 o
 -16   8   7        0.23       14.54     16.08 o
 -15   8   7       41.46       55.85     27.05 o
 -14   8   7        5.96       17.27     14.02 o
 -13   8   7        5.17       -7.35     10.44 o
 -12   8   7        4.71        2.52      7.19 o
 -11   8   7        0.62       -2.26      2.11 o
 -10   8   7        2.42        5.14      7.73 o
  -9   8   7        0.55       -4.00      7.56 o
  -8   8   7        5.93       11.90      8.66 o
  -7   8   7        6.99        3.05      4.53 o
  -6   8   7       79.13       85.96     28.23 o
  -5   8   7        6.88        5.94      5.78 o
  -4   8   7       25.78       22.96     15.41 o
  -3   8   7       22.80       18.87      9.34 o
  -2   8   7       28.19       28.45     10.45 o
  -1   8   7        2.33        2.59      3.13 o
   0   8   7       35.37       32.63      7.51 o
   1   8   7        1.53       -2.38      6.03 o
   2   8   7       33.01       37.83      9.87 o
   3   8   7       39.74       53.08     12.58 o
   4   8   7       45.66       71.28     14.77 o
   5   8   7       27.38       46.07     14.68 o
   6   8   7        0.37       -2.82      5.05 o
   7   8   7        1.15       -2.47      5.07 o
   8   8   7       12.99        5.01      5.05 o
   9   8   7        6.55        8.71      4.93 o
  10   8   7       23.99       32.90     10.81 o
  11   8   7        0.41       -3.05     12.85 o
  12   8   7        2.16        3.02     16.21 o
  13   8   7        0.75        0.51     10.14 o
 -14   9   7        5.35        7.11     11.58 o
 -13   9   7        1.46        3.12      9.02 o
 -12   9   7        1.66       -6.35     11.21 o
 -11   9   7        0.17      -14.55     13.45 o
 -10   9   7        0.80       -9.06     12.75 o
  -9   9   7        0.24      -10.26     12.30 o
  -8   9   7        0.16       -2.44      9.65 o
  -7   9   7        0.96        3.72      5.71 o
  -6   9   7        9.42        7.39      7.76 o
  -5   9   7       38.32       26.24     16.78 o
  -4   9   7       69.63       67.58     18.99 o
  -3   9   7      146.67      164.38     29.55 o
  -2   9   7       40.89       34.08     14.03 o
  -1   9   7       11.82        2.21      2.26 o
   0   9   7        4.46        2.89      2.41 o
   1   9   7        1.19       -3.28      3.85 o
   2   9   7        2.17        0.61      5.98 o
   3   9   7        1.11        4.25      4.65 o
   4   9   7        8.42        9.71      6.33 o
   5   9   7       52.21       68.97     15.71 o
   6   9   7       27.97       27.49     11.63 o
   7   9   7        0.12       -1.75      5.10 o
   8   9   7        0.12       -4.30      5.33 o
   9   9   7        5.97       10.70      5.06 o
  -7  10   7        0.45        3.47      8.35 o
  -6  10   7        0.46        3.08      5.54 o
  -5  10   7        0.59       10.17      8.27 o
  -4  10   7        0.24       -2.59      3.81 o
  -3  10   7        0.00       -3.81      4.92 o
  -2  10   7        1.58       -3.11      2.79 o
  -1  10   7        0.04       -0.78      5.01 o
   0  10   7        0.90       -1.86      3.94 o
   1  10   7        0.01       -1.18      2.57 o
   2  10   7        0.31        1.43      2.45 o
   3  10   7        5.54       11.62      6.65 o
 -26   0   8        1.35        0.14      7.10 o
 -25   0   8        0.01       -0.07     10.06 o
 -24   0   8        0.88        2.28      9.98 o
 -23   0   8       11.64       13.84      7.61 o
 -22   0   8       15.81       21.15     10.61 o
 -21   0   8       27.01       40.93     18.85 o
 -20   0   8      108.21      128.95     25.81 o
 -19   0   8        6.22        6.04      6.73 o
 -18   0   8       12.19       14.65      6.38 o
 -17   0   8       41.51       48.44     14.04 o
 -16   0   8       28.33       39.47     12.34 o
 -15   0   8        6.95       12.46      7.70 o
 -14   0   8      112.04      123.71     20.68 o
 -13   0   8      157.79      172.50     23.83 o
 -12   0   8      180.42      170.61     23.10 o
 -11   0   8      372.33      375.68     32.19 o
 -10   0   8      690.04      760.16     33.28 o
  -9   0   8      889.81      972.97     35.29 o
  -8   0   8      939.59      976.55     44.54 o
  -7   0   8      712.41      711.47     46.74 o
  -6   0   8       99.08      111.79     10.77 o
  -5   0   8      194.84      173.78     31.20 o
  -4   0   8      132.13      126.54     27.38 o
  -3   0   8      777.13      769.51     43.46 o
  -2   0   8     2097.19     2216.16    100.27 o
  -1   0   8      391.10      388.90     40.64 o
   0   0   8       61.84       78.27     18.54 o
   1   0   8        6.11       33.03     40.92 o
   2   0   8      243.89      199.61     19.37 o
   3   0   8      158.41      127.26     11.22 o
   4   0   8       37.79       31.94      7.29 o
   5   0   8      356.87      342.56     26.17 o
   6   0   8      473.40      475.13     32.94 o
   7   0   8       94.32       81.62     15.31 o
   8   0   8     2339.22     2820.21     71.54 o
   9   0   8     8400.93     9802.98    166.80 o
  10   0   8     1289.91     1409.07     66.09 o
  11   0   8      273.85      250.88     28.89 o
  12   0   8        0.01        1.40      4.85 o
  13   0   8       65.86       58.00     15.04 o
  14   0   8      176.92      166.04     25.67 o
  15   0   8       26.52       28.28     10.20 o
  16   0   8        2.15        4.58     10.94 o
  17   0   8        2.75        7.68      7.13 o
  18   0   8        6.99       16.49     11.13 o
  19   0   8       34.18       49.56     16.87 o
  20   0   8       31.18       50.63     17.48 o
  21   0   8        2.45       19.29     19.25 o
 -26   1   8        0.28       -0.43      2.80 o
 -25   1   8        0.58       -2.16      4.82 o
 -24   1   8        7.02        3.92      4.71 o
 -23   1   8        9.93        9.71      4.86 o
 -22   1   8        6.88        9.44      7.22 o
 -21   1   8      288.32      279.82     27.27 o
 -20   1   8      768.04      755.71     43.91 o
 -19   1   8       20.91       24.28      8.66 o
 -18   1   8       22.55       35.07      8.77 o
 -17   1   8       62.87       81.83     12.70 o
 -16   1   8       32.29       46.40      9.50 o
 -15   1   8        1.24        5.61      5.25 o
 -14   1   8        4.05        5.34      4.63 o
 -13   1   8       24.34       25.28      6.18 o
 -12   1   8       69.06       64.84     11.41 o
 -11   1   8      119.51      113.69     14.63 o
 -10   1   8       73.14       68.80      7.71 o
  -9   1   8        3.28        5.46      1.88 o
  -8   1   8        8.61        6.81      1.04 o
  -7   1   8       88.24       94.73      7.56 o
  -6   1   8      253.03      287.59     14.14 o
  -5   1   8       39.85       41.26      4.81 o
  -4   1   8      452.53      459.69     18.59 o
  -3   1   8      803.14      809.24     42.63 o
  -2   1   8       41.99       25.93      8.35 o
  -1   1   8      249.49      295.38     21.13 o
   0   1   8      244.42      248.71     18.66 o
   1   1   8       81.56       60.67      6.27 o
   2   1   8      191.66      186.08      9.80 o
   3   1   8      233.96      225.55     18.10 o
   4   1   8        1.30        3.03      0.98 o
   5   1   8      127.01      109.78      8.44 o
   6   1   8       30.81       26.80      4.92 o
   7   1   8       29.41       22.69      5.34 o
   8   1   8      245.94      287.42     23.34 o
   9   1   8     1179.88     1344.45     60.26 o
  10   1   8      546.78      618.85     34.41 o
  11   1   8      591.13      623.55     37.55 o
  12   1   8       44.72       36.30      9.73 o
  13   1   8        0.72        3.87      3.31 o
  14   1   8       97.63       90.20     15.70 o
  15   1   8      148.68      126.30     19.61 o
  16   1   8        9.81       14.50      7.29 o
  17   1   8        3.82       13.00      7.85 o
  18   1   8        0.01        8.87      6.64 o
  19   1   8       19.70       24.01      9.65 o
  20   1   8       17.60       23.20     10.08 o
  21   1   8        6.89       14.28      8.04 o
 -26   2   8        1.46       -1.19      4.12 o
 -25   2   8        0.22        2.70      2.19 o
 -24   2   8        2.87        5.66      5.32 o
 -23   2   8        8.24       11.23      8.63 o
 -22   2   8        3.94        8.90      7.29 o
 -21   2   8       32.46       38.43     18.48 o
 -20   2   8       36.08       16.94     23.40 o
 -19   2   8        5.77       -0.62     10.04 o
 -18   2   8       35.12       41.63     14.72 o
 -17   2   8      134.50      158.65     21.80 o
 -16   2   8      109.92      132.86     18.90 o
 -15   2   8        5.06        2.77      8.58 o
 -14   2   8       26.39       25.99      9.25 o
 -13   2   8       31.68       36.84      9.05 o
 -12   2   8        8.36        7.01      3.22 o
 -11   2   8        2.42        3.36      3.18 o
 -10   2   8        0.19        1.61      3.73 o
  -9   2   8       21.01       22.59      5.20 o
  -8   2   8       24.39       17.97      4.09 o
  -7   2   8        0.86        0.86      0.93 o
  -6   2   8        3.32        2.44      1.92 o
  -5   2   8       81.89       71.03      7.23 o
  -4   2   8        4.40        1.48      1.68 o
  -3   2   8      208.53      220.37      9.68 o
  -2   2   8      115.66      113.48      6.57 o
  -1   2   8        0.83       -0.04      0.60 o
   0   2   8       19.66       17.41      3.78 o
   1   2   8        3.32        2.07      1.27 o
   2   2   8        0.08        0.23      0.97 o
   3   2   8        1.17        1.93      1.97 o
   4   2   8        6.09        3.89      1.88 o
   5   2   8       13.74       13.43      3.20 o
   6   2   8       96.02       83.30      8.96 o
   7   2   8      105.72      123.07     15.50 o
   8   2   8      521.87      528.55     30.27 o
   9   2   8     6743.96     6710.69    145.60 o
  10   2   8      242.59      279.99     25.36 o
  11   2   8      303.80      308.71     26.41 o
  12   2   8      213.95      227.66     23.45 o
  13   2   8      279.34      272.68     26.52 o
  14   2   8      189.47      177.71     22.12 o
  15   2   8       33.89       39.40     10.10 o
  16   2   8        0.56        6.32      6.27 o
  17   2   8        0.01       10.27      6.88 o
  18   2   8        0.12        1.45      3.52 o
  19   2   8        0.00        5.35      4.92 o
  20   2   8        0.49        0.98      2.36 o
  21   2   8        8.03        9.36      7.28 o
 -25   3   8        1.92        2.38      5.63 o
 -24   3   8        0.98        9.60      7.57 o
 -23   3   8        0.02        0.20      4.61 o
 -22   3   8        7.05        7.67      5.89 o
 -21   3   8       92.81      103.41     23.68 o
 -20   3   8      350.14      359.52     43.75 o
 -19   3   8        3.35       20.23     12.90 o
 -18   3   8      128.25      152.71     27.28 o
 -17   3   8      166.64      203.35     30.57 o
 -16   3   8       84.16      105.91     21.64 o
 -15   3   8       25.31       23.49      9.76 o
 -14   3   8       18.14       15.69      6.04 o
 -13   3   8       33.65       36.45     11.04 o
 -12   3   8       78.58       83.07     23.12 o
 -11   3   8       92.41      111.49     19.47 o
 -10   3   8       43.58       64.33     14.78 o
  -9   3   8        2.01        3.39      6.19 o
  -8   3   8       43.68       43.83      6.26 o
  -7   3   8        1.52        2.63      1.85 o
  -6   3   8        2.87        5.25      2.54 o
  -5   3   8       51.61       72.51     11.12 o
  -4   3   8      124.98       95.76     15.81 o
  -3   3   8       88.47       79.75      7.61 o
  -2   3   8       29.29       22.75      4.90 o
  -1   3   8       31.29       26.47      4.94 o
   0   3   8        0.93        0.72      1.74 o
   1   3   8      203.64      212.65     15.22 o
   2   3   8      134.92      138.86     14.37 o
   3   3   8       45.83       44.57      9.95 o
   4   3   8      392.15      414.48     39.22 o
   5   3   8      214.33      182.71     24.85 o
   6   3   8        0.80       -1.24      2.02 o
   7   3   8      127.65      126.93     13.42 o
   8   3   8      279.46      299.43     21.46 o
   9   3   8      279.86      290.35     21.63 o
  10   3   8        4.40        8.31      3.13 o
  11   3   8       30.44       33.78      7.86 o
  12   3   8       13.28       10.52      4.75 o
  13   3   8        8.88       13.32      5.34 o
  14   3   8       48.96       47.96     10.52 o
  15   3   8       23.47       25.60      9.63 o
  16   3   8        0.49        1.77      3.94 o
  17   3   8       14.24       22.43     11.56 o
  18   3   8       11.51       18.28     11.77 o
  19   3   8        1.42        0.74     11.34 o
  20   3   8       21.10       26.02     13.24 o
 -24   4   8        1.64       -0.43      5.49 o
 -23   4   8        0.21        2.84      9.47 o
 -22   4   8        1.76       17.83     10.69 o
 -21   4   8       16.65       21.38     12.10 o
 -20   4   8        0.35       18.10     10.99 o
 -19   4   8       17.88       38.33     14.47 o
 -18   4   8        0.50        6.39     10.83 o
 -17   4   8        6.28       -8.51     10.19 o
 -16   4   8        2.19       -2.78      5.81 o
 -15   4   8        3.95        2.34      8.86 o
 -14   4   8       39.61       40.31     16.10 o
 -13   4   8       72.00       67.65     22.82 o
 -12   4   8       42.37       38.99     15.77 o
 -11   4   8        6.44        4.89      3.49 o
 -10   4   8        2.91        2.03      2.77 o
  -9   4   8       57.69       89.24     11.65 o
  -8   4   8       28.34       52.55     12.10 o
  -7   4   8      115.35       90.37     20.77 o
  -6   4   8       69.31       61.35      8.29 o
  -5   4   8        6.31        9.43      5.41 o
  -4   4   8       97.08      116.81     16.61 o
  -3   4   8      110.37      118.08     13.06 o
  -2   4   8        5.13        7.02      2.41 o
  -1   4   8       18.37       18.19      4.19 o
   0   4   8      154.64      156.57     13.57 o
   1   4   8        9.39        8.39      3.03 o
   2   4   8      435.73      421.23     19.57 o
   3   4   8      196.04      196.17     19.15 o
   4   4   8       28.48       33.22      9.79 o
   5   4   8       84.37       68.97     12.73 o
   6   4   8       29.68       23.18      7.02 o
   7   4   8      227.09      181.56     22.20 o
   8   4   8       43.01      118.74     15.56 o
   9   4   8     1974.89     1722.92     68.15 o
  10   4   8      175.13      245.29     20.42 o
  11   4   8       10.59       15.22      5.49 o
  12   4   8       12.60        7.16      8.11 o
  13   4   8       16.48       13.06      6.84 o
  14   4   8        7.19       18.75      9.33 o
  15   4   8        2.85       14.63     10.31 o
  16   4   8        3.11        1.05      3.25 o
  17   4   8       20.76       25.40     11.95 o
  18   4   8        7.53        8.67      6.83 o
  19   4   8        0.21        1.74      0.59 o
 -23   5   8        6.84        6.60     13.97 o
 -22   5   8        6.89       12.32     12.68 o
 -21   5   8       10.87       10.69     10.88 o
 -20   5   8        3.87       -7.05     13.29 o
 -19   5   8        6.47        5.44      3.85 o
 -18   5   8        2.62      -12.03     13.03 o
 -17   5   8       16.72        3.18      6.14 o
 -16   5   8       28.56        9.26      7.96 o
 -15   5   8       17.10       -0.75      7.79 o
 -14   5   8        5.83       -3.86      8.95 o
 -13   5   8        8.79        8.19      7.18 o
 -12   5   8       31.54       31.90     15.59 o
 -11   5   8       28.62       30.28     14.84 o
 -10   5   8        9.67       17.72      9.43 o
  -9   5   8        0.06       -2.50      4.92 o
  -8   5   8       55.93       49.44     17.79 o
  -7   5   8       99.09      104.23     25.99 o
  -6   5   8      301.60      319.75     31.16 o
  -5   5   8       13.08       27.96     13.28 o
  -4   5   8       10.64        6.34      8.46 o
  -3   5   8      407.15      405.99     26.77 o
  -2   5   8       32.32       30.24      5.90 o
  -1   5   8       27.31       16.79      3.21 o
   0   5   8      129.42      134.92     12.99 o
   1   5   8      644.17      709.93     32.14 o
   2   5   8      119.15      125.09     13.18 o
   3   5   8      172.24      174.84     15.87 o
   4   5   8      269.98      295.84     26.09 o
   5   5   8        6.54        8.06      5.70 o
   6   5   8       37.86       30.84     10.03 o
   7   5   8       25.57       29.38     10.68 o
   8   5   8       56.03       23.73     13.93 o
   9   5   8       51.10       83.46     14.74 o
  10   5   8       60.48       58.84     15.46 o
  11   5   8       24.92       39.78     13.13 o
  12   5   8       15.95       21.11      9.72 o
  13   5   8        2.48       -0.63      4.78 o
  14   5   8        2.14        4.85      4.25 o
  15   5   8        1.69       -2.50      4.35 o
  16   5   8        0.22       -1.09      5.74 o
  17   5   8        1.95        3.11      6.90 o
  18   5   8        2.79        5.65      5.89 o
 -21   6   8        7.64       12.61     14.17 o
 -20   6   8        2.48       -2.50      6.43 o
 -19   6   8       14.03        8.95      9.74 o
 -18   6   8        3.48        5.31      4.58 o
 -17   6   8        0.14      -11.39     12.05 o
 -16   6   8        0.71      -11.01     14.76 o
 -15   6   8        0.07        0.83      4.06 o
 -14   6   8        1.41       -3.10      6.58 o
 -13   6   8        2.72       -2.06      6.54 o
 -12   6   8        2.88        1.77      3.19 o
 -11   6   8        5.42        4.63      4.10 o
 -10   6   8        4.15       -2.44      6.44 o
  -9   6   8        0.03        5.08      6.01 o
  -8   6   8        3.32        4.00      6.41 o
  -7   6   8      103.17      100.55     28.08 o
  -6   6   8       22.37       23.51     13.16 o
  -5   6   8       10.58       18.06      9.21 o
  -4   6   8        0.17        0.16      2.34 o
  -3   6   8        0.34       -2.35      2.91 o
  -2   6   8       16.97       19.98      5.88 o
  -1   6   8       59.84       35.79      9.23 o
   0   6   8      136.30      130.44     13.98 o
   1   6   8       14.56       11.77      4.89 o
   2   6   8      203.22      224.47     18.93 o
   3   6   8        8.80       12.84      5.36 o
   4   6   8      152.09      169.75     24.28 o
   5   6   8      115.56      141.19     23.18 o
   6   6   8        0.45        0.94      4.87 o
   7   6   8       16.75        6.98     10.87 o
   8   6   8       12.99       33.44     10.92 o
   9   6   8       26.64       72.83     14.08 o
  10   6   8       32.34       65.15     17.79 o
  11   6   8       23.73       32.73     10.55 o
  12   6   8       23.31       40.14     14.37 o
  13   6   8       22.80       34.46     12.68 o
  14   6   8        1.17       -1.13      4.46 o
  15   6   8        3.56        6.19      4.37 o
  16   6   8        0.01       -2.46      3.30 o
 -19   7   8        0.03       -5.44      8.35 o
 -18   7   8        4.64        2.92      4.31 o
 -17   7   8        2.34        1.65      4.11 o
 -16   7   8        0.15       -2.08      4.33 o
 -15   7   8        0.74       -0.96      6.63 o
 -14   7   8        0.48        4.12      6.07 o
 -13   7   8       17.42       21.86     14.57 o
 -12   7   8       11.48       20.88     13.76 o
 -11   7   8        9.46        4.55      6.58 o
 -10   7   8       27.75       24.64     15.22 o
  -9   7   8        2.53       -2.93      1.95 o
  -8   7   8       25.40       25.81     15.76 o
  -7   7   8       46.69       49.46     20.80 o
  -6   7   8       70.50       73.87     24.87 o
  -5   7   8        5.56        4.74      4.83 o
  -4   7   8       62.47       71.70     13.03 o
  -3   7   8       60.40       67.02     12.57 o
  -2   7   8       16.08       10.71      3.44 o
  -1   7   8      108.19      100.91     11.64 o
   0   7   8       11.54        6.61      4.05 o
   1   7   8        1.62       -4.46      5.60 o
   2   7   8       92.94       97.09     15.99 o
   3   7   8      246.22      273.82     27.52 o
   4   7   8      133.46      169.11     21.48 o
   5   7   8       35.44       48.79     15.19 o
   6   7   8       40.78       67.10     17.51 o
   7   7   8       49.88       42.46     21.47 o
   8   7   8       18.05       18.84     14.66 o
   9   7   8       46.36       60.95     13.80 o
  10   7   8        6.25        2.74      5.02 o
  11   7   8       37.41       38.31     14.36 o
  12   7   8       38.74       60.18     17.40 o
  13   7   8        2.96       -3.33      7.96 o
  14   7   8        0.92        1.28      1.90 o
 -16   8   8        1.04        4.03      6.58 o
 -15   8   8        1.57       -1.38      5.51 o
 -14   8   8       15.69       24.88     17.58 o
 -13   8   8        2.40        0.89      3.61 o
 -12   8   8       31.28       32.50     20.12 o
 -11   8   8       38.05       36.64     20.03 o
 -10   8   8        1.52        5.98      6.04 o
  -9   8   8        3.88        8.57      8.59 o
  -8   8   8       11.80       17.76     13.07 o
  -7   8   8        0.01       15.36     14.26 o
  -6   8   8        1.13        4.02      8.79 o
  -5   8   8        4.01        6.47      8.13 o
  -4   8   8        0.39        1.63      4.05 o
  -3   8   8        1.85        1.82      5.31 o
  -2   8   8       13.74       11.06      6.72 o
  -1   8   8        0.00      -10.19      6.79 o
   0   8   8        0.24       -3.34      2.23 o
   1   8   8        2.05        0.26      0.99 o
   2   8   8        1.32        7.20      5.39 o
   3   8   8       39.12       63.43     14.29 o
   4   8   8       43.16       57.77     14.10 o
   5   8   8        6.05        0.97      2.62 o
   6   8   8        8.00       11.62      8.12 o
   7   8   8       25.04       19.67     18.70 o
   8   8   8       61.63       59.61     29.67 o
   9   8   8      139.32      196.70     25.94 o
  10   8   8       43.63       80.07     17.34 o
  11   8   8        0.37        2.15      2.66 o
 -12   9   8       10.72       11.28     12.44 o
 -11   9   8        4.90        1.85      2.09 o
 -10   9   8        7.88        6.04      5.44 o
  -9   9   8        0.86       -2.17      8.12 o
  -8   9   8        0.46        0.90      7.96 o
  -7   9   8        3.62        2.66      6.58 o
  -6   9   8        1.71        3.97      6.38 o
  -5   9   8        0.49        1.55      2.18 o
  -4   9   8        3.16        2.82      3.96 o
  -3   9   8       13.64        2.42      6.52 o
  -2   9   8        0.79      -12.17      8.12 o
  -1   9   8        5.46        7.15      4.02 o
   0   9   8        2.54       -0.23      3.43 o
   1   9   8       12.49       19.86      7.30 o
   2   9   8       25.98       35.50      9.57 o
   3   9   8        8.74        3.46      4.67 o
   4   9   8        0.05        3.68      3.79 o
   5   9   8        3.71        5.09      7.29 o
   6   9   8       22.93       43.01     14.84 o
   7   9   8        0.41        1.37      2.70 o
 -25   1   9        0.09        1.47      4.82 o
 -24   1   9        1.33        0.18      2.63 o
 -23   1   9        0.23        3.37      4.92 o
 -22   1   9       13.20       14.99      7.19 o
 -21   1   9       33.94       39.38     12.54 o
 -20   1   9        4.54        7.45      4.51 o
 -19   1   9        2.86       -3.66      3.15 o
 -18   1   9       25.58       25.80     15.52 o
 -17   1   9       61.51       90.72     15.71 o
 -16   1   9       46.19       69.22     12.66 o
 -15   1   9        7.98        8.41      7.06 o
 -14   1   9        0.04        0.80      3.19 o
 -13   1   9        1.02        2.35      2.43 o
 -12   1   9        1.20        1.97      1.87 o
 -11   1   9        0.65        2.08      3.41 o
 -10   1   9        0.05       -0.57      1.64 o
  -9   1   9        7.03        6.81      1.59 o
  -8   1   9      114.74      134.19      9.59 o
  -7   1   9        1.75        1.32      2.33 o
  -6   1   9       19.57       14.57      1.53 o
  -5   1   9      176.70      176.84     11.43 o
  -4   1   9      290.37      284.42     26.85 o
  -3   1   9       77.05       71.91     10.60 o
  -2   1   9        0.54        1.09      7.11 o
  -1   1   9        4.47       61.69     38.99 o
   0   1   9       38.41      100.59     25.42 o
   1   1   9       93.96       49.26     19.55 o
   2   1   9      189.88      175.87     17.53 o
   3   1   9      200.77      173.11     13.75 o
   4   1   9       34.83       28.03      4.68 o
   5   1   9       32.11       26.62      4.35 o
   6   1   9       66.39       91.73     20.00 o
   7   1   9       88.40      111.76     32.17 o
   8   1   9      397.52      398.52     32.54 o
   9   1   9       68.94       63.58     10.97 o
  10   1   9        0.08       -3.28      5.66 o
  11   1   9       42.14       43.21      9.91 o
  12   1   9      189.93      182.88     21.33 o
  13   1   9       92.13       86.12     14.96 o
  14   1   9        0.27        3.05      3.57 o
  15   1   9       15.60       17.54      7.01 o
  16   1   9       11.64        9.82      5.09 o
  17   1   9        1.73        0.70      4.75 o
  18   1   9        1.05        1.58      3.53 o
  19   1   9        5.86        7.58      6.22 o
  20   1   9        4.04        4.88      4.95 o
 -25   2   9        1.83        6.64      8.22 o
 -24   2   9        0.15        6.46      6.69 o
 -23   2   9       15.81       22.14      9.28 o
 -22   2   9       21.15       33.38     11.42 o
 -21   2   9        0.09       -0.25      6.80 o
 -20   2   9        2.72       -5.19      6.51 o
 -19   2   9        1.13       -1.93      5.65 o
 -18   2   9        6.21        5.58      6.39 o
 -17   2   9        0.84        1.21      3.25 o
 -16   2   9       46.57       59.37     12.71 o
 -15   2   9       78.76      108.82     17.20 o
 -14   2   9       49.07       63.69     12.62 o
 -13   2   9       24.67       33.65      8.92 o
 -12   2   9       34.18       41.49      9.65 o
 -11   2   9       47.43       55.85     11.07 o
 -10   2   9       14.28       15.92      4.84 o
  -9   2   9       45.57       67.29      8.62 o
  -8   2   9      609.32      752.60     45.20 o
  -7   2   9        0.14       -0.96      1.78 o
  -6   2   9       48.64       55.85      6.52 o
  -5   2   9       95.81      102.28      8.12 o
  -4   2   9        6.95        6.69      1.69 o
  -3   2   9        4.15        2.92      0.90 o
  -2   2   9      103.71       69.39     14.63 o
  -1   2   9      151.26      138.94      7.34 o
   0   2   9       68.54       59.48      4.92 o
   1   2   9      110.01      119.97     10.77 o
   2   2   9      247.17      271.95     39.92 o
   3   2   9       95.55       95.93     10.09 o
   4   2   9        1.06        2.24      0.81 o
   5   2   9       82.82       87.95      7.69 o
   6   2   9      373.40      353.53     23.89 o
   7   2   9     1477.50     1503.90     46.62 o
   8   2   9      209.61      217.66     18.54 o
   9   2   9      118.26      132.49     17.35 o
  10   2   9        3.01        2.28      3.22 o
  11   2   9       96.80       84.37     13.80 o
  12   2   9        6.74        1.05      1.31 o
  13   2   9       92.91       82.80     15.08 o
  14   2   9      128.94      129.49     19.12 o
  15   2   9       44.22       47.74     11.68 o
  16   2   9        5.24        4.54      3.29 o
  17   2   9        0.29        0.62      4.16 o
  18   2   9        5.90        5.97      4.39 o
  19   2   9        7.86       -1.80     11.37 o
 -24   3   9        6.40        5.23      5.75 o
 -23   3   9        4.71        4.05      5.06 o
 -22   3   9       13.43       19.06      8.76 o
 -21   3   9       47.95       51.17     14.46 o
 -20   3   9        1.28       -8.88      6.38 o
 -19   3   9        0.29        3.83     10.29 o
 -18   3   9       21.88       23.97     15.44 o
 -17   3   9       57.32       75.90     16.02 o
 -16   3   9       51.66       71.88     14.37 o
 -15   3   9       23.37       24.72      8.29 o
 -14   3   9       12.32       16.82      6.36 o
 -13   3   9       11.43       15.79      9.03 o
 -12   3   9        8.42        9.79      6.26 o
 -11   3   9        1.61        2.71      3.96 o
 -10   3   9        1.10        1.06      5.01 o
  -9   3   9      181.95      182.51     18.14 o
  -8   3   9      287.01      286.93     20.49 o
  -7   3   9      342.71      337.82     18.34 o
  -6   3   9      105.99      108.52     10.02 o
  -5   3   9        6.05        8.38      2.48 o
  -4   3   9        2.52        1.21      1.08 o
  -3   3   9       51.74       52.33      6.35 o
  -2   3   9       11.93       10.09      2.11 o
  -1   3   9       61.87       58.15      6.22 o
   0   3   9       14.37       19.06      3.96 o
   1   3   9       97.67       91.95     10.33 o
   2   3   9      201.21      200.47     14.61 o
   3   3   9       80.19       73.84     12.72 o
   4   3   9      124.00      138.37     13.81 o
   5   3   9      593.18      621.70     40.25 o
   6   3   9      880.58      853.93     56.37 o
   7   3   9       11.90        9.36      6.20 o
   8   3   9      250.22      244.00     19.50 o
   9   3   9        5.31        0.33      3.82 o
  10   3   9       89.37       89.52     13.78 o
  11   3   9        2.26        4.27      3.33 o
  12   3   9       71.99       59.92     12.19 o
  13   3   9       28.26       23.50      8.10 o
  14   3   9        5.03        6.02      4.10 o
  15   3   9       11.47        3.71      7.63 o
  16   3   9        0.11        0.66      3.71 o
  17   3   9        2.60        2.78      8.49 o
  18   3   9        8.75        9.64      9.84 o
  19   3   9       10.00        5.57      7.28 o
 -23   4   9        3.18        2.06      9.13 o
 -22   4   9        6.54       13.85     10.42 o
 -21   4   9        0.04       16.13     11.19 o
 -20   4   9        0.30        3.11     10.37 o
 -19   4   9        0.45        0.74      7.93 o
 -18   4   9        2.39        9.61     13.11 o
 -17   4   9        3.35       11.96     11.36 o
 -16   4   9        1.49       -5.37      9.43 o
 -15   4   9        3.94        3.28      4.89 o
 -14   4   9       10.65       10.00      8.85 o
 -13   4   9        9.86       13.99      8.57 o
 -12   4   9        4.31        5.98     16.31 o
 -11   4   9       67.45       77.53      9.99 o
 -10   4   9        0.52        9.66     11.83 o
  -9   4   9      966.48      979.02     37.06 o
  -8   4   9      626.41      609.91     28.79 o
  -7   4   9      266.16      259.67     18.24 o
  -6   4   9        4.10        0.21      6.04 o
  -5   4   9        2.47       -3.08      4.52 o
  -4   4   9        2.38       -4.20      4.41 o
  -3   4   9      166.27      166.94     15.59 o
  -2   4   9      419.19      442.38     23.20 o
  -1   4   9       15.49       15.51      4.43 o
   0   4   9      279.82      279.10     16.90 o
   1   4   9      273.59      286.78     19.76 o
   2   4   9        0.27       -0.77      2.62 o
   3   4   9      101.53      104.79     16.72 o
   4   4   9       28.44       25.65      8.79 o
   5   4   9       38.23       29.41      6.55 o
   6   4   9      114.47      137.93     21.39 o
   7   4   9      711.57      739.76     41.66 o
   8   4   9      191.85      180.60     20.53 o
   9   4   9        3.73        2.44      4.25 o
  10   4   9        0.09       -2.23      4.73 o
  11   4   9       24.54       20.65      8.39 o
  12   4   9       12.96       20.38      9.56 o
  13   4   9        0.59        3.11      3.32 o
  14   4   9        5.98       17.63      9.20 o
  15   4   9       13.10       24.00     11.45 o
  16   4   9        2.17        1.76      4.59 o
  17   4   9        2.84        1.19      6.79 o
  18   4   9        6.50       -2.49     10.76 o
 -22   5   9        0.13       -2.86      4.92 o
 -21   5   9        3.30       -2.01      2.60 o
 -20   5   9        0.06        3.10      7.80 o
 -19   5   9        0.22       -1.01      7.92 o
 -18   5   9        0.68        1.83      5.35 o
 -17   5   9        3.28        3.16      3.70 o
 -16   5   9        3.12        2.03      3.00 o
 -15   5   9        0.26       -6.71     10.28 o
 -14   5   9        2.06       -7.28     11.58 o
 -13   5   9        7.24       -2.56     10.77 o
 -12   5   9        9.08        8.06      6.34 o
 -11   5   9        1.51       -7.82     10.29 o
 -10   5   9       73.11       85.11     18.21 o
  -9   5   9       27.66       51.67     15.20 o
  -8   5   9      780.53      734.70     49.73 o
  -7   5   9      207.15      196.98     25.27 o
  -6   5   9        4.15       -1.36      8.05 o
  -5   5   9      113.93       93.60     16.02 o
  -4   5   9        0.63       -4.99      4.80 o
  -3   5   9        3.71        1.85      3.38 o
  -2   5   9      169.34      164.23     15.31 o
  -1   5   9      656.09      656.96     28.79 o
   0   5   9      285.01      304.12     19.40 o
   1   5   9        1.95        2.21      2.62 o
   2   5   9      157.84      183.26     16.83 o
   3   5   9      115.06      125.10     16.89 o
   4   5   9       36.80       31.22     10.23 o
   5   5   9       73.12       83.41     12.12 o
   6   5   9      162.02       96.44     31.08 o
   7   5   9       46.66       23.52     14.88 o
   8   5   9        0.41        0.67      3.36 o
   9   5   9        2.10        3.64      6.23 o
  10   5   9        6.53       12.00      8.60 o
  11   5   9        6.87        1.63      4.25 o
  12   5   9        3.39       -1.67      2.79 o
  13   5   9        4.93        5.80      4.41 o
  14   5   9        6.69       12.38      8.06 o
  15   5   9        0.00       -1.57      4.34 o
  16   5   9       20.72       39.50     22.26 o
 -20   6   9        0.25        0.67      5.06 o
 -19   6   9        3.33        0.07      1.73 o
 -18   6   9        4.11       -6.72     12.39 o
 -17   6   9        0.47       -3.29      8.96 o
 -16   6   9        0.49       -9.15     12.09 o
 -15   6   9        0.04       -3.48      9.72 o
 -14   6   9        3.09      -10.05     11.15 o
 -13   6   9        9.19        4.65      2.33 o
 -12   6   9        4.21       -0.74      4.38 o
 -11   6   9      172.74      185.37     39.22 o
 -10   6   9      144.48      146.28     35.06 o
  -9   6   9      435.33      407.51     39.82 o
  -8   6   9      739.10      654.24     48.72 o
  -7   6   9       87.50       79.38     17.91 o
  -6   6   9       15.88       24.73     10.40 o
  -5   6   9        0.12        1.32      4.02 o
  -4   6   9        0.87       -4.16      4.20 o
  -3   6   9       87.21       92.27     14.10 o
  -2   6   9      143.95      157.23     16.11 o
  -1   6   9        8.65        5.04      2.55 o
   0   6   9       24.08       19.94      4.60 o
   1   6   9       46.93       50.18      8.85 o
   2   6   9       17.45       19.39      5.44 o
   3   6   9        0.27        1.90      1.27 o
   4   6   9        0.02       -3.98      3.98 o
   5   6   9        0.95       -1.53      4.14 o
   6   6   9        0.09        1.64      3.77 o
   7   6   9        0.00       -1.44      2.91 o
   8   6   9        1.26        1.02      3.23 o
   9   6   9       12.96       29.27      9.46 o
  10   6   9        0.39        4.93      5.87 o
  11   6   9       15.37       25.21     11.39 o
  12   6   9        6.89        8.82      7.68 o
  13   6   9        2.08        1.73      6.33 o
  14   6   9        0.00       45.09    114.70 o
  15   6   9        3.62        2.16      4.58 o
 -18   7   9        0.07       -0.54      4.75 o
 -17   7   9        0.11       -9.66     12.07 o
 -16   7   9        0.02        0.08      4.11 o
 -15   7   9        0.32       -7.28     11.88 o
 -14   7   9        0.23       -4.77      7.36 o
 -13   7   9        0.33       -5.63     10.25 o
 -12   7   9       13.67        9.30      9.97 o
 -11   7   9       12.29       21.67     15.05 o
 -10   7   9       11.96       15.17     12.62 o
  -9   7   9       11.26       15.82     13.08 o
  -8   7   9      292.86      250.98     46.47 o
  -7   7   9       98.65      104.56     20.33 o
  -6   7   9       15.02       21.85     10.65 o
  -5   7   9       82.38       94.18     15.64 o
  -4   7   9        1.55        2.81      2.59 o
  -3   7   9        2.97        1.57      3.17 o
  -2   7   9        0.02       -0.65      2.94 o
  -1   7   9        1.27        2.28      2.48 o
   0   7   9        2.69       -1.87      3.20 o
   1   7   9        9.94        6.45      1.73 o
   2   7   9        0.41        5.03      4.04 o
   3   7   9       28.78       32.73     11.33 o
   4   7   9       39.73       54.09     15.88 o
   5   7   9       25.15       23.77     10.48 o
   6   7   9        1.27        1.15      6.01 o
   7   7   9        4.15        0.04      5.84 o
   8   7   9       27.19       27.49      9.46 o
   9   7   9        5.08        3.83      1.59 o
  10   7   9        0.95        5.94      4.71 o
  11   7   9        1.34       23.77     47.99 o
  12   7   9        1.33       29.63     62.54 o
 -15   8   9        1.34        0.49      2.14 o
 -14   8   9        0.11        1.62      5.99 o
 -13   8   9        4.27        0.21      2.63 o
 -12   8   9        1.06        0.92      3.09 o
 -11   8   9       23.97       21.70     15.58 o
 -10   8   9       45.94       36.57     19.65 o
  -9   8   9      114.34       95.69     31.33 o
  -8   8   9      159.33      134.94     36.88 o
  -7   8   9       32.30       43.74     14.20 o
  -6   8   9        6.82       10.04      5.30 o
  -5   8   9        0.54        1.84      3.72 o
  -4   8   9        8.66       15.00      5.77 o
  -3   8   9        4.74        4.66      1.98 o
  -2   8   9        1.98       -4.42      5.47 o
  -1   8   9        8.18        3.09      5.99 o
   0   8   9       67.72       62.03     11.80 o
   1   8   9       34.61       44.49     10.56 o
   2   8   9        0.01        0.27      3.17 o
   3   8   9        0.70        4.24      5.36 o
   4   8   9        0.68        5.72      3.37 o
   5   8   9       44.33       55.17     13.10 o
   6   8   9       25.12       17.21     17.42 o
   7   8   9        9.14        8.75      2.38 o
   8   8   9       26.36       16.98     13.66 o
   9   8   9       27.91       45.48     16.39 o
 -10   9   9        2.05       -3.26      6.83 o
  -9   9   9        1.10       -4.69     11.12 o
  -8   9   9       32.10       22.88     16.67 o
  -7   9   9        9.30        9.94      6.42 o
  -6   9   9        3.41        0.74      3.18 o
  -5   9   9        9.74        2.87      5.63 o
  -4   9   9        0.10       -7.14      6.76 o
  -3   9   9        0.76      -11.68      8.64 o
  -2   9   9       13.03        4.49     11.44 o
  -1   9   9       30.48       31.56     10.02 o
   0   9   9        5.52        2.98      4.94 o
   1   9   9        2.26        2.89      3.13 o
   2   9   9        1.93        6.50      4.57 o
   3   9   9       12.05       13.83      9.47 o
   4   9   9        4.01        5.05      3.28 o
 -25   0  10       61.89       59.27     21.57 o
 -24   0  10        6.98       23.92     13.83 o
 -23   0  10        0.90        7.85      7.81 o
 -22   0  10        2.09        5.95      6.42 o
 -21   0  10        0.32       11.61      9.39 o
 -20   0  10        2.76       -0.81      8.24 o
 -19   0  10        1.31        1.13      6.81 o
 -18   0  10        2.96       -0.37      7.97 o
 -17   0  10        7.35        5.31      8.15 o
 -16   0  10       16.13       15.41      7.45 o
 -15   0  10       32.06       39.34     11.63 o
 -14   0  10       28.70       33.44      9.94 o
 -13   0  10        9.33        8.17      4.04 o
 -12   0  10        7.32       -3.01      8.89 o
 -11   0  10       35.45       32.09     12.75 o
 -10   0  10        2.98        1.98      3.22 o
  -9   0  10      270.66      304.14     48.50 o
  -8   0  10      280.21      344.62     51.65 o
  -7   0  10       11.59       19.87     13.50 o
  -6   0  10       14.94       19.07     11.81 o
  -5   0  10       25.57       15.36     21.03 o
  -4   0  10      160.41      152.57     28.43 o
  -3   0  10       26.62       38.15     13.11 o
  -2   0  10        2.45       55.35     20.21 o
  -1   0  10       61.26      114.56     29.48 o
   0   0  10      525.92      592.61     59.49 o
   1   0  10      927.67      799.88     65.66 o
   2   0  10      728.52      615.80     56.76 o
   3   0  10       59.68       70.31     24.56 o
   4   0  10     6501.44     6532.80    227.57 o
   5   0  10      789.27      826.99     52.94 o
   6   0  10      655.25      709.64     50.83 o
   7   0  10        2.23       34.32     99.98 o
   8   0  10       14.93       67.16    130.82 o
   9   0  10      575.94      660.15    144.43 o
  10   0  10      714.04      636.42     73.68 o
  11   0  10      102.76       86.98     27.65 o
  12   0  10        0.13        2.08      7.73 o
  13   0  10        3.37        2.46      1.20 o
  14   0  10       43.89       34.80     19.02 o
  15   0  10       38.84       36.47     18.57 o
  16   0  10       27.09       19.61     13.74 o
  17   0  10       16.60        7.95      7.28 o
  18   0  10        1.02       -4.18     10.61 o
 -25   1  10       87.83       76.15     19.57 o
 -24   1  10        2.56       13.06      9.04 o
 -23   1  10       18.56       29.47     11.80 o
 -22   1  10       69.78       91.08     19.12 o
 -21   1  10       87.30      113.26     21.32 o
 -20   1  10       33.63       39.57     11.87 o
 -19   1  10        5.63       12.84      8.68 o
 -18   1  10        3.95        8.16      8.20 o
 -17   1  10        5.45        1.66      8.78 o
 -16   1  10        0.01        4.58      2.74 o
 -15   1  10        3.47        2.10      1.90 o
 -14   1  10        5.38       -0.03      4.08 o
 -13   1  10       20.61       12.77      5.56 o
 -12   1  10       27.72       30.49      7.77 o
 -11   1  10        2.79        2.59      3.56 o
 -10   1  10       89.53       97.90     13.10 o
  -9   1  10        8.63        7.28      4.57 o
  -8   1  10      201.57      217.79     17.86 o
  -7   1  10      279.72      267.99     16.39 o
  -6   1  10       13.25       -0.67     15.62 o
  -5   1  10       33.65       36.54      9.92 o
  -4   1  10       11.83       13.27      7.92 o
  -3   1  10        0.34        7.23      6.03 o
  -2   1  10        4.61       52.34     26.07 o
  -1   1  10       40.87       28.21     54.67 o
   0   1  10       95.45       65.87     86.44 o
   1   1  10      241.00      175.91     28.15 o
   2   1  10      114.37       73.61     13.16 o
   3   1  10      824.25      749.43     66.94 o
   4   1  10     2720.54     2717.90     67.98 o
   5   1  10      111.03      176.90     17.96 o
   6   1  10        3.14        1.38      5.08 o
   7   1  10        2.28       -1.75      5.18 o
   8   1  10      129.45      114.79     21.32 o
   9   1  10      103.89       95.73     19.67 o
  10   1  10        1.62        0.20      4.80 o
  11   1  10       10.61        2.81      4.53 o
  12   1  10        2.57       10.85      7.51 o
  13   1  10        3.00        3.94      1.00 o
  14   1  10       24.84       30.45     12.40 o
  15   1  10       44.82       60.75     17.01 o
  16   1  10        5.82        6.11      5.93 o
  17   1  10        9.76       -3.00      7.94 o
  18   1  10        1.42       -7.05      8.10 o
 -24   2  10        1.05        1.64      5.41 o
 -23   2  10        4.74        9.50      6.49 o
 -22   2  10        6.12        8.48      4.58 o
 -21   2  10        1.82        4.46      5.87 o
 -20   2  10        0.99        3.24      3.99 o
 -19   2  10        4.44        0.39      3.34 o
 -18   2  10        8.86        2.17      3.70 o
 -17   2  10       15.35       13.33      5.14 o
 -16   2  10       21.28       17.55      7.05 o
 -15   2  10       21.08       22.48      7.66 o
 -14   2  10       17.88       17.23      6.27 o
 -13   2  10        9.80       16.78      6.67 o
 -12   2  10       54.29       73.37     13.14 o
 -11   2  10       72.72       96.03     14.24 o
 -10   2  10        7.28        6.11      2.61 o
  -9   2  10       10.14        7.74      9.15 o
  -8   2  10        6.78       -1.72      7.09 o
  -7   2  10       23.60       23.21      7.38 o
  -6   2  10       17.33       19.77      4.10 o
  -5   2  10       27.59       36.41      7.32 o
  -4   2  10       64.78       88.91     11.44 o
  -3   2  10       52.20       26.80     14.03 o
  -2   2  10        3.54        0.94      2.35 o
  -1   2  10      182.28      158.36     14.90 o
   0   2  10      265.05      253.64     15.63 o
   1   2  10      113.78      125.63     26.74 o
   2   2  10        9.92      164.01     39.13 o
   3   2  10      356.01      237.56     26.76 o
   4   2  10     3842.50     3783.35     93.65 o
   5   2  10       16.12        5.76      9.55 o
   6   2  10        3.07        5.50      6.03 o
   7   2  10       25.65       23.26      8.56 o
   8   2  10        1.70       -3.90      4.40 o
   9   2  10      128.72      112.47     20.93 o
  10   2  10      113.24       91.06     19.43 o
  11   2  10        0.39       -1.39      3.14 o
  12   2  10       26.90       32.24     12.18 o
  13   2  10       28.91       24.11      9.77 o
  14   2  10        4.31        4.24      3.68 o
  15   2  10        0.63        0.37      7.65 o
  16   2  10        1.34       -5.33      8.51 o
  17   2  10        6.09       -5.15     12.58 o
  18   2  10        1.47       -3.20     10.78 o
 -23   3  10        1.45       -1.19      2.66 o
 -22   3  10       11.78        5.84      5.93 o
 -21   3  10       12.07       12.15      9.70 o
 -20   3  10        1.93        0.14      6.78 o
 -19   3  10        1.20       -1.13     10.77 o
 -18   3  10        4.51        1.67      4.29 o
 -17   3  10        2.27        5.62      5.49 o
 -16   3  10        3.46        4.01      4.40 o
 -15   3  10        2.53        2.24      2.35 o
 -14   3  10        2.22        2.89      2.08 o
 -13   3  10        1.76       -1.16      2.38 o
 -12   3  10        0.91       -0.80      1.56 o
 -11   3  10        3.23        8.77      4.72 o
 -10   3  10        9.45        5.43      6.92 o
  -9   3  10        7.26        5.52      5.46 o
  -8   3  10       14.50       16.39      4.62 o
  -7   3  10        1.47        2.18      3.43 o
  -6   3  10       20.73       20.38      5.02 o
  -5   3  10       37.74       33.56      5.80 o
  -4   3  10       40.01       53.92      7.52 o
  -3   3  10      384.64      406.39     16.81 o
  -2   3  10      229.04      252.42     13.29 o
  -1   3  10        2.63        0.45      0.90 o
   0   3  10       83.28       92.53      8.55 o
   1   3  10        2.53       -2.19      3.79 o
   2   3  10      187.36      168.59     44.18 o
   3   3  10       36.21      135.49     77.16 o
   4   3  10     3622.25     3494.04    117.96 o
   5   3  10      345.08      374.45     38.58 o
   6   3  10       80.82       70.20     15.14 o
   7   3  10       10.14       15.38      9.04 o
   8   3  10        4.79        8.18      3.80 o
   9   3  10        8.47        6.04      1.81 o
  10   3  10        5.30        2.06      2.64 o
  11   3  10        2.85        0.06      2.62 o
  12   3  10        6.77        3.83      4.18 o
  13   3  10        8.39        1.77      7.22 o
  14   3  10       14.40       23.95     14.32 o
  15   3  10        7.34        8.49     10.37 o
  16   3  10        1.09      -13.28     20.82 o
  17   3  10        0.00      -14.49     21.88 o
 -22   4  10        0.23        3.12     17.00 o
 -21   4  10        0.71       11.06     10.15 o
 -20   4  10        0.22        2.67     14.16 o
 -19   4  10        0.34        3.23      9.87 o
 -18   4  10        3.02       10.23      8.23 o
 -17   4  10        9.77       14.41      8.60 o
 -16   4  10       10.61        9.98      7.32 o
 -15   4  10        6.65       13.24      9.11 o
 -14   4  10        0.07        8.08      6.07 o
 -13   4  10       19.64       18.72      9.72 o
 -12   4  10       15.77       27.42     11.02 o
 -11   4  10       29.05       35.12     11.25 o
 -10   4  10        6.71       16.04      6.20 o
  -9   4  10       21.18       36.81      9.39 o
  -8   4  10       62.32       43.41     14.64 o
  -7   4  10        0.73       -0.89      2.76 o
  -6   4  10       24.83       24.89      7.80 o
  -5   4  10       69.49       74.62     10.70 o
  -4   4  10      324.20      358.90     23.13 o
  -3   4  10       64.80       55.06      6.89 o
  -2   4  10       85.88       97.79     10.54 o
  -1   4  10      195.88      220.67     16.21 o
   0   4  10       19.98       15.91      3.17 o
   1   4  10       29.12       36.65      7.06 o
   2   4  10      111.64      110.33     17.62 o
   3   4  10      401.63      346.69     38.19 o
   4   4  10      238.66      199.14     36.95 o
   5   4  10        1.71        1.57      8.89 o
   6   4  10        5.20        0.25      9.53 o
   7   4  10        8.41        6.62      5.18 o
   8   4  10       32.63       40.84     17.38 o
   9   4  10       11.33       20.09     48.18 o
  10   4  10        5.39       34.73     81.17 o
  11   4  10        1.37       24.54     63.63 o
  12   4  10        3.44       77.96    114.72 o
  13   4  10       13.36       98.79    136.33 o
  14   4  10        0.15       -7.23     12.96 o
  15   4  10       14.56        7.36      7.81 o
  16   4  10       26.85       23.29     14.46 o
 -21   5  10        0.74       -1.62      3.02 o
 -20   5  10        0.96        0.94      3.59 o
 -19   5  10        0.00       -0.01      3.27 o
 -18   5  10        0.61        2.88      6.92 o
 -17   5  10        0.76        5.82      3.91 o
 -16   5  10        1.73        5.00      6.82 o
 -15   5  10        0.03        2.98      5.34 o
 -14   5  10        1.36        2.99      5.21 o
 -13   5  10        0.25        6.53      8.39 o
 -12   5  10       16.23       20.28      9.46 o
 -11   5  10        0.01        5.39      5.92 o
 -10   5  10        3.66       13.71      8.84 o
  -9   5  10        6.56       12.79      7.75 o
  -8   5  10        5.16        0.70      5.48 o
  -7   5  10        1.21        0.73      3.54 o
  -6   5  10      109.85      104.00     17.70 o
  -5   5  10      167.48      166.13     17.67 o
  -4   5  10        2.05       -0.22      2.50 o
  -3   5  10      115.21      121.63     13.30 o
  -2   5  10        0.09        1.28      1.67 o
  -1   5  10      214.53      235.50     18.63 o
   0   5  10      249.50      272.53     18.70 o
   1   5  10       41.76       50.98      9.13 o
   2   5  10        1.60        7.90     17.00 o
   3   5  10        3.40        7.56     25.42 o
   4   5  10      158.40      130.67     31.04 o
   5   5  10       57.40       27.45     31.75 o
   6   5  10       18.25       -0.05     23.26 o
   7   5  10       16.01        5.73     15.70 o
   8   5  10       27.03       37.08     14.11 o
   9   5  10        0.21        6.61     32.56 o
  10   5  10       20.96       62.00     37.76 o
  11   5  10        6.00       41.38     67.76 o
  12   5  10        1.25        9.50     75.01 o
  13   5  10        0.00       46.14    156.52 o
  14   5  10        0.06       -2.17      2.31 o
  15   5  10        5.58        2.07     10.71 o
 -19   6  10        0.13        2.75      2.78 o
 -18   6  10        4.08       -3.25      9.18 o
 -17   6  10        3.43       -0.43      1.33 o
 -16   6  10        0.65        1.02      3.51 o
 -15   6  10        3.73        5.71      6.99 o
 -14   6  10        6.70       17.89     10.48 o
 -13   6  10       43.93       37.02     14.43 o
 -12   6  10       17.15       32.99     12.71 o
 -11   6  10       45.61       64.27     17.48 o
 -10   6  10        0.99        6.02      7.94 o
  -9   6  10       17.93       14.79      6.99 o
  -8   6  10       55.74       67.52     15.73 o
  -7   6  10        6.74        1.74      1.92 o
  -6   6  10       35.95       22.80      8.52 o
  -5   6  10        4.63        4.38      2.16 o
  -4   6  10       17.42       23.30      7.17 o
  -3   6  10       11.85        6.64      3.38 o
  -2   6  10       70.38       63.05     11.86 o
  -1   6  10       25.13       19.27      5.43 o
   0   6  10        1.86       -2.96      3.35 o
   1   6  10       15.36       14.84      4.92 o
   2   6  10       36.45       49.56     14.52 o
   3   6  10       18.55       58.32     29.68 o
   4   6  10       21.17       77.76     45.37 o
   5   6  10        0.46        4.66      8.81 o
   6   6  10        7.61       15.48     10.64 o
   7   6  10       20.30        9.43     20.62 o
   8   6  10        0.64       -1.90     12.19 o
   9   6  10        4.83        8.04     13.01 o
  10   6  10        1.33       10.31     37.28 o
  11   6  10        2.23       22.04     34.89 o
  12   6  10       14.53       91.36     73.12 o
  13   6  10        5.84       70.74    101.21 o
 -17   7  10        6.63        7.85     11.58 o
 -16   7  10        7.06       13.55     14.35 o
 -15   7  10        0.90        4.83      9.19 o
 -14   7  10        0.45       -0.03      3.71 o
 -13   7  10        0.01        8.73     10.82 o
 -12   7  10        1.84       18.69     12.48 o
 -11   7  10        1.56        5.74     17.18 o
 -10   7  10        4.30       11.30      9.82 o
  -9   7  10        0.11        6.43     10.13 o
  -8   7  10       30.04       28.95     11.31 o
  -7   7  10       28.86       26.02     17.25 o
  -6   7  10        0.00       -0.22      6.16 o
  -5   7  10        0.05       -0.47      2.28 o
  -4   7  10       15.37       16.91      7.06 o
  -3   7  10        3.97        2.41      3.25 o
  -2   7  10       20.21       11.30      7.90 o
  -1   7  10       34.80       15.30      9.21 o
   0   7  10        3.21        0.26      3.84 o
   1   7  10        1.71        0.20      2.61 o
   2   7  10       15.19       29.31     15.34 o
   3   7  10        5.15       21.00     11.57 o
   4   7  10       47.67      130.90     43.82 o
   5   7  10        8.93       -2.49     26.22 o
   6   7  10        1.84        2.24      2.35 o
   7   7  10        6.25        9.28     10.12 o
   8   7  10        6.28        3.07      8.70 o
   9   7  10        0.10        3.58     13.04 o
  10   7  10        1.31       18.01     28.01 o
 -13   8  10       11.61       18.20     16.07 o
 -12   8  10        1.36        2.52      5.77 o
 -11   8  10        2.95        3.45     15.80 o
 -10   8  10        1.65        1.71     15.68 o
  -9   8  10        4.96       13.07      9.00 o
  -8   8  10       25.72       15.45     10.25 o
  -7   8  10        0.02        2.05     10.59 o
  -6   8  10        2.13        1.04      2.03 o
  -5   8  10        0.12       -0.46      3.56 o
  -4   8  10        4.72      -10.20     18.96 o
  -3   8  10       16.28       -3.23     19.33 o
  -2   8  10        4.14       -0.88     14.12 o
  -1   8  10        0.62       -2.58     15.12 o
   0   8  10        0.66       -0.76      8.64 o
   1   8  10       12.32       18.28      7.98 o
   2   8  10        1.42        1.70      6.53 o
   3   8  10       36.05       82.05     45.03 o
   4   8  10       99.63      196.45     32.59 o
   5   8  10       46.52       32.17     29.45 o
   6   8  10        0.00       -9.41     29.33 o
 -24   1  11        1.55       -0.17      9.69 o
 -23   1  11        2.03        3.66      4.47 o
 -22   1  11        0.77        2.94      4.44 o
 -21   1  11        0.41        2.44      1.53 o
 -20   1  11        2.84       -7.66     11.22 o
 -19   1  11        1.74       -3.99      7.09 o
 -18   1  11        0.10       -1.52      5.06 o
 -17   1  11        0.85       -2.40      5.53 o
 -16   1  11        3.93       -2.56      3.11 o
 -15   1  11        0.72       -2.65      4.87 o
 -14   1  11        2.78        2.22      3.23 o
 -13   1  11       36.93       36.89      9.34 o
 -12   1  11       16.15       12.07      4.84 o
 -11   1  11       28.58       25.05      8.05 o
 -10   1  11        7.03        8.12      7.40 o
  -9   1  11        1.61        5.10     11.13 o
  -8   1  11        0.10       -8.41      7.48 o
  -7   1  11       19.98       13.57      4.97 o
  -6   1  11       19.25        9.99     11.26 o
  -5   1  11        6.05       12.09     13.36 o
  -4   1  11       23.46       15.12     20.03 o
  -3   1  11       91.97      131.98     41.29 o
  -2   1  11      104.36      177.34     26.20 o
  -1   1  11       76.16       59.23     61.72 o
   0   1  11       62.69       64.75     83.74 o
   1   1  11      319.11      328.21     77.53 o
   2   1  11      459.64      433.79     37.40 o
   3   1  11      114.43      135.08     21.02 o
   4   1  11       18.49       22.01     10.44 o
   5   1  11      153.88      190.70     22.37 o
   6   1  11      226.03      243.73     28.64 o
   7   1  11       38.12       37.01     11.44 o
   8   1  11        5.27        3.75      3.20 o
   9   1  11       12.10        6.36      3.23 o
  10   1  11        3.17       -0.59      4.66 o
  11   1  11        0.05       -0.52      4.71 o
  12   1  11        2.52       -1.17      4.87 o
  13   1  11        8.29        9.35      5.56 o
  14   1  11        7.52        5.44      6.06 o
  15   1  11       39.63       60.97     19.89 o
  16   1  11       95.52      108.98     26.80 o
 -23   2  11        1.89        1.39      5.21 o
 -22   2  11        8.21       13.20      5.06 o
 -21   2  11        9.01        8.23      3.05 o
 -20   2  11        3.01        1.19      5.69 o
 -19   2  11        0.30       -1.57      6.45 o
 -18   2  11        1.05        0.83      2.15 o
 -17   2  11        1.62       -4.37      4.37 o
 -16   2  11        0.11       -0.05      3.84 o
 -15   2  11        0.01        1.26      3.23 o
 -14   2  11      134.02      160.11     21.41 o
 -13   2  11      109.67      126.74     18.00 o
 -12   2  11       79.99      106.99     15.78 o
 -11   2  11        4.02        4.81      5.41 o
 -10   2  11       13.20        5.95      6.89 o
  -9   2  11        0.35      -15.12     10.08 o
  -8   2  11       28.99       24.10      6.73 o
  -7   2  11       14.61       10.51      6.26 o
  -6   2  11        0.58        8.91     19.50 o
  -5   2  11       10.14        1.35     15.12 o
  -4   2  11       89.97       91.93     17.12 o
  -3   2  11       51.42       46.72     22.13 o
  -2   2  11        5.58        4.00     20.58 o
  -1   2  11       25.52       46.95     25.24 o
   0   2  11      241.06      347.62     34.77 o
   1   2  11      145.17      263.97     32.94 o
   2   2  11      118.30      222.29     24.88 o
   3   2  11      362.47      365.03     29.84 o
   4   2  11        0.89       -2.66      9.22 o
   5   2  11       11.43        9.62      7.17 o
   6   2  11      117.09      146.83     24.72 o
   7   2  11      376.19      405.73     33.79 o
   8   2  11      155.19      178.39     22.76 o
   9   2  11        7.88        6.88      3.53 o
  10   2  11        1.74        0.43      5.29 o
  11   2  11        4.17        0.68      1.77 o
  12   2  11        1.47        0.65      3.80 o
  13   2  11        5.49        7.00      6.17 o
  14   2  11       20.37       22.23     11.38 o
  15   2  11       17.59       26.36     20.14 o
  16   2  11      112.35      141.71     46.28 o
 -22   3  11        0.45        2.28      6.22 o
 -21   3  11        0.58        1.33      4.07 o
 -20   3  11        3.09       -1.66      6.48 o
 -19   3  11        1.11       -1.57      3.72 o
 -18   3  11        0.13        1.87      3.48 o
 -17   3  11        3.00        4.47      4.14 o
 -16   3  11       23.30       27.10     11.75 o
 -15   3  11        2.37        2.19      7.57 o
 -14   3  11       71.32       78.70     17.79 o
 -13   3  11       54.71       67.25     16.66 o
 -12   3  11        3.27       -2.44      6.27 o
 -11   3  11        0.01       -0.02      3.88 o
 -10   3  11       25.56       27.51      5.61 o
  -9   3  11       59.30       66.37     10.85 o
  -8   3  11        0.16        0.88      6.27 o
  -7   3  11       22.84       50.80     41.26 o
  -6   3  11       33.86       26.57     12.60 o
  -5   3  11      261.67      250.62     34.07 o
  -4   3  11      141.29      156.70     17.31 o
  -3   3  11        0.51       -0.32      5.16 o
  -2   3  11        2.19        8.44      5.57 o
  -1   3  11        8.34       35.34     13.52 o
   0   3  11       52.15      204.92     74.00 o
   1   3  11      151.17      202.40     34.66 o
   2   3  11      541.46      689.88     42.89 o
   3   3  11       42.56       81.18     25.86 o
   4   3  11       63.71       36.17     18.32 o
   5   3  11        0.04       -3.69     24.32 o
   6   3  11       39.62       25.54     10.42 o
   7   3  11        0.43        8.82     27.72 o
   8   3  11       22.71       20.36     48.78 o
   9   3  11        9.96        7.99      4.63 o
  10   3  11        1.93       15.27     89.01 o
  11   3  11        2.88       39.72     94.34 o
  12   3  11        1.31       38.71    148.25 o
  13   3  11        0.08        1.74      6.69 o
  14   3  11        0.29        1.35      5.50 o
  15   3  11      167.04      271.69     62.46 o
 -21   4  11        1.30        5.63      4.37 o
 -20   4  11        2.30        4.89      5.70 o
 -19   4  11        1.43        3.63      8.20 o
 -18   4  11        0.00       -1.25      6.76 o
 -17   4  11        0.04        2.88      6.88 o
 -16   4  11       17.31       21.76     10.54 o
 -15   4  11       45.84       66.41     17.72 o
 -14   4  11       82.93      106.22     22.44 o
 -13   4  11      544.83      610.52     54.93 o
 -12   4  11       56.43       60.05     15.56 o
 -11   4  11        6.33        2.41      3.55 o
 -10   4  11       36.56       34.03     10.37 o
  -9   4  11        0.12       -1.48      5.52 o
  -8   4  11        1.20        1.80      1.59 o
  -7   4  11      102.88       90.11     13.31 o
  -6   4  11      318.86      341.78     23.65 o
  -5   4  11       88.51      127.19     20.54 o
  -4   4  11        4.69       -1.86      6.79 o
  -3   4  11        8.59        6.12      5.55 o
  -2   4  11        4.91        2.32      9.36 o
  -1   4  11        1.28       -2.62      8.73 o
   0   4  11      125.77      140.16     23.75 o
   1   4  11      171.90      174.28     28.36 o
   2   4  11       25.93       56.14     23.06 o
   3   4  11      250.71      291.21     36.60 o
   4   4  11       33.06       43.44     21.32 o
   5   4  11        1.17        0.62      3.48 o
   6   4  11        0.09       -9.05     18.56 o
   7   4  11        2.08        6.54      6.24 o
   8   4  11        3.64        4.66     14.46 o
   9   4  11       15.17       41.03     34.62 o
  10   4  11        5.18       17.79     48.03 o
  11   4  11        0.06       26.81     72.14 o
  12   4  11        2.64       69.90    120.92 o
  13   4  11       11.65       75.99    105.11 o
  14   4  11        2.39        8.69     13.54 o
 -20   5  11        0.08       11.68     12.99 o
 -19   5  11        0.61        1.55      9.09 o
 -18   5  11        1.95       10.15      7.53 o
 -17   5  11        3.75        9.28      8.03 o
 -16   5  11       48.36       67.75     18.77 o
 -15   5  11       21.28       39.15     14.84 o
 -14   5  11       72.92       78.36     20.28 o
 -13   5  11       71.49       75.98     18.70 o
 -12   5  11        2.69        5.68      5.08 o
 -11   5  11        1.02        2.12      2.39 o
 -10   5  11       14.63       17.73      7.32 o
  -9   5  11        5.29        7.13      3.62 o
  -8   5  11       62.40       69.88     15.98 o
  -7   5  11       99.25      110.27     19.80 o
  -6   5  11        0.86       -3.27      3.37 o
  -5   5  11       75.07       77.84     15.34 o
  -4   5  11       44.14       17.26     14.40 o
  -3   5  11        0.69       -5.98     15.62 o
  -2   5  11        0.53       -7.29     13.82 o
  -1   5  11        4.02        7.46      5.57 o
   0   5  11       33.38       44.96     13.07 o
   1   5  11       12.23       17.79     10.44 o
   2   5  11      101.39      103.71     30.38 o
   3   5  11       19.44       26.83     19.01 o
   4   5  11        2.12        9.29     15.90 o
   5   5  11       24.50        0.08     29.13 o
   6   5  11       30.18        8.58     24.12 o
   7   5  11       16.11        6.92      9.88 o
   8   5  11        3.37        8.29     13.60 o
   9   5  11        5.00       20.92     22.08 o
  10   5  11       23.93       80.46     51.96 o
  11   5  11       10.26       55.06     50.38 o
  12   5  11        3.48       77.35     94.28 o
  13   5  11       52.54      185.66    106.65 o
 -17   6  11        2.67        8.91     13.26 o
 -16   6  11        1.89       14.59     10.86 o
 -15   6  11       28.54       52.95     17.36 o
 -14   6  11       62.45       77.58     25.52 o
 -13   6  11      299.57      328.41     39.48 o
 -12   6  11       82.66       93.99     21.62 o
 -11   6  11        4.29       13.40      8.80 o
 -10   6  11       21.74       21.66      9.97 o
  -9   6  11        1.40        0.80      3.55 o
  -8   6  11        2.72        4.61      2.77 o
  -7   6  11       11.12        7.05      4.47 o
  -6   6  11       38.26       29.61      9.89 o
  -5   6  11       25.32       24.12     12.41 o
  -4   6  11       12.87        1.19     21.38 o
  -3   6  11        2.54       -2.84     10.61 o
  -2   6  11        0.26       -6.90     14.64 o
  -1   6  11        0.25       -1.41      4.37 o
   0   6  11        6.24        3.52      5.29 o
   1   6  11        3.16        5.90     13.03 o
   2   6  11        0.48        4.35     17.58 o
   3   6  11        1.84       10.33     33.58 o
   4   6  11       18.80       49.04     27.73 o
   5   6  11       20.76       37.35     20.78 o
   6   6  11        3.50       -6.34     22.07 o
   7   6  11        0.58       -3.87      6.35 o
   8   6  11        0.01        2.49      7.79 o
   9   6  11        3.03       17.90     28.53 o
  10   6  11        1.68       20.06     24.80 o
 -14   7  11       49.82       79.69     30.42 o
 -13   7  11       18.09       29.41     21.70 o
 -12   7  11        4.81       13.83     16.82 o
 -11   7  11        0.75        6.69     11.79 o
 -10   7  11        9.54       17.64     14.79 o
  -9   7  11       13.66       21.20     14.26 o
  -8   7  11        2.44        6.51      6.56 o
  -7   7  11        0.78        1.47      2.60 o
  -6   7  11        0.00       -0.77      3.63 o
  -5   7  11        5.22        7.06      8.03 o
  -4   7  11        0.16       -4.96      5.92 o
  -3   7  11        6.32        2.01     10.18 o
  -2   7  11        4.11       -8.18     15.87 o
  -1   7  11        0.77       -0.48      4.85 o
   0   7  11       10.97       25.97     17.62 o
   1   7  11        3.52        6.37      9.30 o
   2   7  11       10.11       13.89     26.09 o
   3   7  11       12.56       35.49     37.62 o
   4   7  11       18.03       44.05     23.37 o
   5   7  11        0.38        7.53     11.22 o
   6   7  11        3.23       -4.98     12.80 o
   7   7  11        2.04       -6.22     20.24 o
  -9   8  11        4.32       10.85     11.31 o
  -8   8  11        1.00        2.39      5.49 o
  -7   8  11        1.35        0.58      4.15 o
  -6   8  11        5.14        8.94      8.55 o
  -3   8  11        0.18      -23.10     21.41 o
  -2   8  11        8.82       -1.80     11.71 o
  -1   8  11       15.37        1.74      7.22 o
   0   8  11        0.19       -1.26      2.34 o
   1   8  11       10.67       39.08     22.92 o
   2   8  11        0.00       -0.20     21.89 o
 -22   0  12        7.80       -0.22      6.98 o
 -21   0  12        6.49      -11.34     14.13 o
 -20   0  12        2.12       -9.80     16.46 o
 -19   0  12        0.59      -25.92     20.07 o
 -18   0  12        0.34      -10.47     13.39 o
 -17   0  12        0.10       -4.14      7.48 o
 -16   0  12       12.13        5.75      2.61 o
 -15   0  12       51.08       56.23     23.53 o
 -14   0  12        9.54        7.92      7.33 o
 -13   0  12       23.42       12.81     10.54 o
 -12   0  12       13.24       10.51     10.13 o
 -11   0  12        8.70        0.19      5.94 o
 -10   0  12       24.19       37.35     17.40 o
  -9   0  12        8.21       17.27     13.27 o
  -8   0  12        2.91       -3.90     19.23 o
  -7   0  12        7.41      -10.28     11.44 o
  -6   0  12       10.62        4.77      2.82 o
  -5   0  12       21.47       45.73     21.58 o
  -4   0  12       40.98      112.98     32.02 o
  -3   0  12        0.11      118.20     33.40 o
  -2   0  12      406.40      470.77     58.17 o
  -1   0  12        2.28      147.22     35.75 o
   0   0  12       33.82       21.40      3.24 o
   1   0  12       13.02      -22.34     17.71 o
   2   0  12       42.26       12.38      8.55 o
   3   0  12      361.27      367.17     52.18 o
   4   0  12       87.36      148.82     38.43 o
   5   0  12       45.93       85.72     66.98 o
   6   0  12       18.78       44.49     78.73 o
   7   0  12       46.94      215.71    131.07 o
   8   0  12      108.79      219.29    116.32 o
   9   0  12        4.38        3.74      3.24 o
  10   0  12        6.94        6.69      2.58 o
  11   0  12        2.58        9.98      9.64 o
  12   0  12        3.60        4.22      3.13 o
  13   0  12        0.11       -2.45      3.09 o
  14   0  12       18.70       23.82     18.92 o
  15   0  12       81.97       93.25     34.22 o
 -22   1  12        0.46      -10.29      9.56 o
 -21   1  12        0.06       -8.61      9.42 o
 -20   1  12        0.94       -8.66      8.53 o
 -19   1  12        2.10       -1.70      4.45 o
 -18   1  12        0.30        0.44      4.69 o
 -17   1  12        7.76        4.55      7.19 o
 -16   1  12        8.46        3.79      5.42 o
 -15   1  12        1.49       -1.24      5.28 o
 -14   1  12       21.19        9.63     15.77 o
 -13   1  12        0.04        1.41     12.14 o
 -12   1  12       16.59       17.55      5.19 o
 -11   1  12       16.90       12.19     11.46 o
 -10   1  12        3.48       -0.53      7.58 o
  -9   1  12        0.09       -8.14      5.43 o
  -8   1  12        0.06        1.19      4.97 o
  -7   1  12        2.98        7.62      7.11 o
  -6   1  12       47.53       66.47     17.35 o
  -5   1  12      177.04       76.08     97.76 o
  -4   1  12      411.94      404.10     63.08 o
  -3   1  12      434.37      503.65     43.05 o
  -2   1  12       81.72       77.27     87.83 o
  -1   1  12     4828.99     4633.40    129.01 o
   0   1  12        3.85       23.68     61.67 o
   1   1  12       38.36       10.49     21.01 o
   2   1  12      348.43      324.00     41.29 o
   3   1  12       52.87       30.58     23.55 o
   4   1  12      119.15       83.40     17.10 o
   5   1  12      145.97      146.85     26.31 o
   6   1  12        0.28        3.04      2.26 o
   7   1  12       24.74       26.01     11.27 o
   8   1  12       14.66        8.65      3.44 o
   9   1  12        4.20        4.54      4.23 o
  10   1  12        4.40        8.40      7.24 o
  11   1  12        0.66       -2.91      4.63 o
  12   1  12       24.41       24.30     10.92 o
  13   1  12        2.96        0.77      3.68 o
  14   1  12        0.04        1.13      4.52 o
 -22   2  12        0.14        2.32     13.08 o
 -21   2  12        0.06       -3.99      9.71 o
 -20   2  12        1.38       -6.56      7.07 o
 -19   2  12        0.95       -3.23      2.16 o
 -18   2  12        4.48        4.40      4.15 o
 -17   2  12        3.55        4.29      4.46 o
 -16   2  12        0.48        3.46      7.53 o
 -15   2  12        4.65        8.38     12.22 o
 -14   2  12        2.61        8.38     32.24 o
 -13   2  12       25.58       15.18      6.75 o
 -12   2  12       34.37       25.91     12.81 o
 -11   2  12       36.22       28.24      9.51 o
 -10   2  12       30.43       25.35      5.74 o
  -9   2  12        0.17       -5.72      5.65 o
  -8   2  12       21.97       22.71      8.69 o
  -7   2  12        4.09        2.69     11.70 o
  -6   2  12       49.50       91.16     31.49 o
  -5   2  12      123.14      118.38     26.59 o
  -4   2  12       33.54       29.36     36.31 o
  -2   2  12       69.04       21.31     22.45 o
  -1   2  12      145.22      114.77     24.58 o
   0   2  12       12.54       15.96      7.75 o
   1   2  12       36.06       49.34     13.71 o
   2   2  12        2.24       77.87     29.96 o
   3   2  12        2.91       29.02     76.24 o
   4   2  12       10.88       27.48     72.04 o
   5   2  12       71.23       39.15     10.42 o
   6   2  12       31.41       27.27     21.06 o
   7   2  12        3.60       17.88     52.44 o
   8   2  12        3.56        1.18      1.36 o
   9   2  12       50.47       53.40     16.16 o
  10   2  12       58.29       69.79     18.84 o
  11   2  12       13.40        8.83      6.17 o
  12   2  12        3.64        2.50      4.17 o
  13   2  12        8.30       13.15     15.00 o
  14   2  12        0.45       -1.98      9.19 o
 -21   3  12        0.16       -2.50      4.68 o
 -20   3  12        0.66        3.38      4.64 o
 -19   3  12        0.15        6.15      4.53 o
 -18   3  12        0.47        4.29     12.28 o
 -17   3  12        8.47       12.21     10.01 o
 -16   3  12        7.75       12.06     11.77 o
 -15   3  12        1.61       11.27     10.52 o
 -14   3  12        6.63        8.74      8.21 o
 -13   3  12        3.29      -12.79     14.61 o
 -12   3  12        0.39      -10.96     13.89 o
 -11   3  12        0.01       -5.53      6.49 o
 -10   3  12       55.40       74.96     14.58 o
  -9   3  12      114.14      150.15     23.79 o
  -8   3  12       15.79       28.30     22.82 o
  -7   3  12       31.63       44.78      9.28 o
  -6   3  12       68.74       31.35     11.98 o
  -5   3  12        7.69       -0.62     11.93 o
  -4   3  12        8.98       18.31      8.93 o
  -3   3  12       57.48       51.55     23.80 o
  -2   3  12      695.27      761.55     42.50 o
  -1   3  12     1253.04     1165.93     63.49 o
   0   3  12        6.91       25.34     21.67 o
   1   3  12        0.00       36.11     51.15 o
   2   3  12        0.00        9.74     14.48 o
   3   3  12       10.51       -2.43     20.96 o
   4   3  12       23.86       22.60     15.13 o
   5   3  12       33.05       23.82      8.46 o
   6   3  12       23.60       23.74     11.40 o
   7   3  12        5.03       18.74     13.53 o
   8   3  12        0.66       14.79     47.71 o
   9   3  12        2.82       27.79     35.08 o
  10   3  12        5.85       39.78     67.11 o
  11   3  12        0.06       21.19    107.25 o
  12   3  12        1.18       32.49    127.03 o
  13   3  12        0.20        5.55      4.03 o
 -20   4  12        0.92        3.11      6.16 o
 -19   4  12        0.04        7.72     10.82 o
 -18   4  12        2.39        5.45     10.02 o
 -17   4  12        0.77       16.07     15.36 o
 -16   4  12        2.58        7.57     12.98 o
 -15   4  12        2.77        3.63      9.14 o
 -14   4  12        1.33        6.33     10.64 o
 -13   4  12        5.24       -0.94      5.81 o
 -12   4  12        0.59       -9.22     13.63 o
 -11   4  12       62.15       59.19     21.65 o
 -10   4  12       70.62       70.97     23.63 o
  -9   4  12        1.45       -2.12      7.94 o
  -8   4  12       65.53       76.17     25.61 o
  -7   4  12        3.42        6.12      7.91 o
  -6   4  12      116.71      119.73     31.92 o
  -5   4  12      255.54      268.69     34.17 o
  -4   4  12      115.78      133.12     22.88 o
  -3   4  12       13.09        9.37     18.91 o
  -2   4  12        2.76        1.54     10.02 o
  -1   4  12      154.04      188.72     28.92 o
   0   4  12       12.80       23.37     15.41 o
   1   4  12        0.20       28.41     19.59 o
   2   4  12        6.61       27.77     17.59 o
   3   4  12       49.34       55.81     15.84 o
   4   4  12       17.48       -4.97     27.89 o
   5   4  12        2.76        1.95      1.84 o
   6   4  12        8.79        3.91      9.96 o
   7   4  12        1.54        8.01      6.34 o
   8   4  12        2.45       13.87     21.56 o
   9   4  12        0.55       13.09     35.31 o
  10   4  12        9.26       55.23     67.99 o
  11   4  12        2.58       23.13     67.57 o
  12   4  12       23.73      100.12     88.39 o
 -18   5  12        4.13       10.61     14.81 o
 -17   5  12        8.12       17.32     14.10 o
 -16   5  12       11.82       14.67     15.36 o
 -15   5  12        0.57        7.39      8.35 o
 -14   5  12        3.17        5.09      6.65 o
 -13   5  12        5.48        8.42      5.85 o
 -12   5  12        8.43        1.16      5.03 o
 -11   5  12        9.02        1.07      6.53 o
 -10   5  12       11.49        5.98      4.28 o
  -9   5  12       20.19       14.89      6.03 o
  -8   5  12        1.35       -5.98     10.66 o
  -7   5  12       26.63       20.21     12.00 o
  -6   5  12       17.66       15.59      9.95 o
  -5   5  12        1.81       -1.10      6.13 o
  -4   5  12        0.30       -2.95      8.97 o
  -3   5  12        0.39       -6.24     21.10 o
  -2   5  12       49.16        9.75     24.57 o
  -1   5  12      104.15       58.79     22.99 o
   0   5  12       18.26       28.46     17.56 o
   1   5  12        7.33       19.89     18.92 o
   2   5  12        0.89       14.37     18.67 o
   3   5  12        0.07       13.84     36.08 o
   4   5  12        4.90        6.53      8.05 o
   5   5  12        0.00        1.65      4.95 o
   6   5  12        0.09      -14.10     19.24 o
   7   5  12        9.75        4.47      8.94 o
   8   5  12        8.97       21.27     11.93 o
   9   5  12        5.30       25.63     14.67 o
  10   5  12       14.31       45.37     41.98 o
 -15   6  12        0.00       11.44     14.05 o
 -14   6  12        4.44       10.20     11.14 o
 -13   6  12       14.31       21.85     15.84 o
 -12   6  12        4.19        8.06     10.37 o
 -11   6  12        5.19        2.28      2.35 o
 -10   6  12        2.39        2.36      6.93 o
  -9   6  12        4.88        2.57      4.00 o
  -8   6  12        4.81        1.46      4.48 o
  -7   6  12        2.30       -2.89      9.02 o
  -6   6  12        8.89       -1.14      6.62 o
  -5   6  12        2.04       -1.08      2.64 o
  -4   6  12        1.97        2.27      4.25 o
  -3   6  12        5.08        5.55      5.75 o
  -2   6  12        0.03       -2.59      7.17 o
  -1   6  12       14.36        5.23     10.67 o
   0   6  12        4.72        8.29      8.49 o
   1   6  12        1.15       23.87     20.01 o
   2   6  12       10.92       45.33     21.33 o
   3   6  12       20.00       42.93     28.43 o
   4   6  12        0.24        4.65      9.49 o
   5   6  12        3.66       11.08      7.91 o
   6   6  12        0.89       -5.08     17.99 o
   7   6  12        6.30       -5.37     27.00 o
   8   6  12       30.86       49.32     17.12 o
 -11   7  12        0.21        3.77      6.68 o
 -10   7  12        0.75       -1.66      1.68 o
  -9   7  12        0.09       -7.89     10.87 o
  -8   7  12        1.14       -2.30      6.22 o
  -7   7  12        1.98       -1.20      7.24 o
  -6   7  12       10.53        0.46     24.44 o
  -5   7  12        2.18        5.35      6.63 o
  -4   7  12        0.16        1.87      4.90 o
  -3   7  12        1.32      -29.40     19.60 o
  -2   7  12       13.59       12.32     13.14 o
  -1   7  12       68.63      118.34     37.22 o
   0   7  12       25.51       42.89     25.43 o
   1   7  12        0.13       30.76     20.22 o
   2   7  12        4.36       15.72     16.57 o
   3   7  12        1.01       19.60     18.60 o
   4   7  12        4.45        7.18     10.54 o
 -20   1  13        0.23       -6.11      8.22 o
 -19   1  13       17.12        1.53      5.81 o
 -18   1  13       13.60        3.63      5.38 o
 -17   1  13        5.38        2.21      8.94 o
 -16   1  13        0.11        1.37      8.49 o
 -15   1  13        0.92        1.64      8.72 o
 -14   1  13        1.78        2.89      8.10 o
 -13   1  13        7.85       16.61      8.88 o
 -12   1  13        1.83        3.63     16.30 o
 -11   1  13        0.33       -3.34      6.24 o
 -10   1  13       13.82       -3.52     15.30 o
  -9   1  13       58.77       39.58     31.35 o
  -8   1  13       66.73       34.23     23.22 o
  -7   1  13       49.14       27.35     19.65 o
  -6   1  13       53.64       28.59     39.99 o
  -5   1  13      111.48      148.00     58.71 o
  -4   1  13       78.03      126.44     48.76 o
  -3   1  13        5.74        1.86      4.62 o
  -2   1  13        3.86        7.90     29.01 o
  -1   1  13       85.59      116.85     49.34 o
   0   1  13       55.25       29.90     24.65 o
   1   1  13        0.29       38.57     19.92 o
   2   1  13       13.35       17.53     42.58 o
   3   1  13        0.54       47.39     37.17 o
   4   1  13        2.33       98.76     62.06 o
   5   1  13        3.99        8.87     34.22 o
   6   1  13        7.45      146.86     44.82 o
   7   1  13        8.42       34.57     49.76 o
   8   1  13        1.02        1.50      3.95 o
   9   1  13        0.42       -1.70      5.23 o
  10   1  13        0.07        0.91      4.83 o
  11   1  13        0.60       -1.77      5.50 o
  12   1  13        5.82        1.95      2.07 o
 -20   2  13        0.91        5.30      4.57 o
 -19   2  13        1.46       20.15     15.40 o
 -18   2  13        0.45        4.89      9.63 o
 -17   2  13        2.23        2.90      6.22 o
 -16   2  13        0.01       -2.10      5.02 o
 -15   2  13       14.08        8.42     11.69 o
 -14   2  13       22.87       14.73      7.13 o
 -13   2  13        0.05       -8.31     12.58 o
 -12   2  13        1.85       -1.39     16.10 o
 -11   2  13       20.98        8.43      7.10 o
 -10   2  13       81.80      104.81     19.55 o
  -9   2  13       38.02       56.45     14.88 o
  -8   2  13        0.99        9.35      9.00 o
  -7   2  13        0.44       20.21     11.69 o
  -6   2  13        0.04       38.13     21.53 o
  -5   2  13        0.00       -2.09     22.46 o
  -4   2  13       54.29       26.49     21.49 o
  -3   2  13       73.52       55.52     14.33 o
  -2   2  13        0.06        2.10      3.12 o
  -1   2  13        2.49       31.39     12.70 o
   0   2  13       37.19       94.02     20.15 o
   1   2  13       47.99       41.42     71.10 o
   2   2  13        0.25      116.63     35.45 o
   3   2  13        6.13       51.66     93.91 o
   4   2  13        0.85       -3.39      4.71 o
   5   2  13        0.20        3.64     15.54 o
   6   2  13        0.35       11.04     33.97 o
   7   2  13        0.81        9.91     59.43 o
   8   2  13        2.13       15.11     75.81 o
   9   2  13        4.24       52.30     71.34 o
  10   2  13      258.78      462.77     42.59 o
  11   2  13      302.72      558.04    103.08 o
  12   2  13       24.68       34.79     25.25 o
 -19   3  13       48.68       52.37     26.58 o
 -18   3  13      114.30       88.51     32.90 o
 -17   3  13       11.24       15.29     16.30 o
 -16   3  13        3.86        7.20      5.24 o
 -15   3  13        6.11       -7.13     13.82 o
 -14   3  13        2.86        0.30      9.00 o
 -13   3  13        4.04       -0.55      8.55 o
 -12   3  13       12.04        8.27      7.22 o
 -11   3  13       33.02       26.93     14.15 o
 -10   3  13        0.00       -7.26      9.00 o
  -9   3  13       34.42       41.60     18.99 o
  -8   3  13       18.79       36.15      9.39 o
  -7   3  13        0.50        7.02     10.78 o
  -6   3  13        3.72       10.91     13.19 o
  -5   3  13      119.76      119.47     16.84 o
  -4   3  13       74.73       97.87     14.68 o
  -3   3  13       43.38       43.89     13.19 o
  -2   3  13      147.12      185.38     44.69 o
  -1   3  13        0.02       24.41     44.38 o
   0   3  13        3.05       72.87     59.28 o
   1   3  13       21.20      117.79     67.20 o
   2   3  13       44.88      -18.61     22.22 o
   3   3  13        7.94       -0.45     15.57 o
   4   3  13        0.24       -1.78      9.46 o
   5   3  13        0.00        0.32      1.84 o
   6   3  13        0.65        4.91     12.68 o
   7   3  13        0.03       10.28     23.25 o
   8   3  13        9.31       49.43     52.79 o
   9   3  13        9.69       41.56     55.49 o
  10   3  13        6.42       55.48     68.86 o
  11   3  13        3.06       61.28     96.62 o
 -17   4  13        2.51       13.14     12.98 o
 -16   4  13        0.00        6.16      7.93 o
 -15   4  13       11.74        2.79      6.97 o
 -14   4  13        4.44       15.93     12.78 o
 -13   4  13       19.45       25.67     16.24 o
 -12   4  13       30.44       31.48     15.38 o
 -11   4  13        2.18       -6.41     11.58 o
 -10   4  13       24.94       10.61      5.12 o
  -9   4  13        1.94       -0.20      7.29 o
  -8   4  13        4.89        7.10      3.99 o
  -7   4  13        0.91        4.05      1.04 o
  -6   4  13        2.86        8.75     10.77 o
  -5   4  13        5.08        0.89     13.53 o
  -4   4  13       55.63       67.93     17.59 o
  -3   4  13      113.26      132.01     24.75 o
  -2   4  13        1.54       -2.15      5.26 o
  -1   4  13       35.77       45.62     23.38 o
   0   4  13       38.51       57.73     25.44 o
   1   4  13       37.61       81.26     31.08 o
   2   4  13       47.31      101.84     35.12 o
   3   4  13       36.39        9.02     31.33 o
   4   4  13        9.74       12.56     12.07 o
   5   4  13        0.87       -6.70     18.37 o
   6   4  13        0.34       -2.44      7.26 o
   7   4  13        4.15        6.62     11.76 o
   8   4  13       42.50       74.87     20.94 o
   9   4  13       49.88      137.04     53.40 o
 -15   5  13        0.91        8.05     10.58 o
 -14   5  13        8.90        5.47      3.97 o
 -13   5  13        7.78        9.29      3.02 o
 -12   5  13        1.00       -7.70     12.65 o
 -11   5  13        4.27       -3.76     10.08 o
 -10   5  13        0.15       -1.92      6.47 o
  -9   5  13        3.38       -0.01      9.14 o
  -8   5  13        0.20       -3.79     10.20 o
  -7   5  13        0.92        0.77      4.84 o
  -6   5  13        1.39       -6.18     16.68 o
  -5   5  13       60.87       79.44     19.65 o
  -4   5  13       49.40       45.15     15.34 o
  -3   5  13        3.22        4.22     14.08 o
  -2   5  13       42.12       32.50     17.34 o
  -1   5  13       17.06       32.02     18.41 o
   0   5  13        2.72       43.31     23.30 o
   1   5  13        0.00       45.13     23.90 o
   2   5  13        1.14       51.38     27.32 o
   3   5  13        9.24       19.05     16.09 o
   4   5  13       17.29       27.25     17.34 o
   5   5  13        9.77        4.12     21.84 o
   6   5  13        0.00       -5.18     16.66 o
   7   5  13       10.21       16.95     10.37 o
 -12   6  13        0.11       -2.49      9.20 o
 -11   6  13        0.93       -6.06      8.80 o
 -10   6  13        0.38       -2.23      6.55 o
  -9   6  13        0.19       -9.61     11.25 o
  -8   6  13        1.27        0.02      3.73 o
  -7   6  13        3.80        3.23      5.62 o
  -6   6  13        4.39       -2.42     23.08 o
  -5   6  13        0.21       -3.48     18.16 o
  -4   6  13        3.60       -8.41      9.77 o
  -3   6  13        1.06        0.94      5.91 o
  -2   6  13        0.98      -13.84     13.00 o
  -1   6  13        0.15       14.74     15.78 o
   0   6  13       10.11       54.18     26.33 o
   1   6  13       21.38       80.96     31.74 o
   2   6  13       22.72       92.98     34.74 o
   3   6  13       29.79        8.49     29.77 o
   4   6  13        7.92        8.77     11.84 o
 -18   0  14        3.89        6.84     13.08 o
 -17   0  14       11.02       16.01     14.78 o
 -16   0  14       10.88       16.79     15.13 o
 -15   0  14       17.55       31.28     20.09 o
 -14   0  14       18.70       38.76     21.33 o
 -13   0  14       10.80       28.85     19.90 o
 -12   0  14        5.74       30.68     22.46 o
 -11   0  14        6.05       39.30     24.77 o
  -8   0  14       51.38      -26.30     17.54 o
  -7   0  14      271.95      260.34     47.20 o
  -6   0  14     1133.53     1037.16     92.66 o
  -5   0  14       18.68       13.60     12.46 o
  -4   0  14       51.52       43.85     17.92 o
  -3   0  14      229.61      211.54     41.37 o
  -2   0  14       19.53      -29.99     22.94 o
  -1   0  14       51.31       20.03      7.97 o
   0   0  14       20.12      -22.62     17.52 o
   1   0  14       17.06       12.62     10.70 o
   2   0  14       40.46       47.47     26.17 o
   3   0  14       16.67       90.74     34.65 o
   4   0  14       19.17      147.44     41.88 o
   5   0  14       32.92      162.46     45.16 o
   6   0  14       12.29      193.52     48.51 o
   7   0  14        1.22      222.99     50.39 o
   8   0  14        6.54       31.24    135.73 o
   9   0  14        9.30        3.21      5.33 o
 -18   1  14        2.51        4.40      5.98 o
 -17   1  14        1.28        2.20      4.41 o
 -16   1  14        0.02        4.05      7.23 o
 -15   1  14        0.01        8.20      8.63 o
 -14   1  14        4.23       19.24     11.99 o
 -13   1  14       16.42        0.17     18.69 o
 -12   1  14        7.48       -3.86     21.67 o
 -11   1  14        0.70      -10.28     14.35 o
 -10   1  14        2.75       -0.15      8.71 o
  -9   1  14        1.05        4.15      8.78 o
  -8   1  14        9.56       -1.87     34.67 o
  -7   1  14        3.06        4.21     32.41 o
  -6   1  14      189.34      219.94     30.52 o
  -5   1  14        4.19        8.68     24.33 o
  -4   1  14        6.67       -0.09     10.04 o
  -3   1  14       55.14       14.57     31.66 o
  -2   1  14      140.03      123.95     21.35 o
  -1   1  14        3.31       -1.18      3.39 o
   0   1  14       72.94       29.90     42.56 o
   1   1  14       30.04       16.85     49.44 o
   2   1  14        2.77       14.97     43.50 o
   3   1  14       20.76       72.52     70.43 o
   4   1  14        0.13      119.53     65.94 o
   5   1  14        2.87      156.68     77.36 o
   6   1  14        3.62       11.42     37.01 o
   7   1  14        8.65       18.85     65.94 o
   8   1  14       22.55       52.67     88.62 o
   9   1  14        1.21       42.38     92.69 o
 -18   2  14        0.02        0.70      6.91 o
 -17   2  14        0.00       -5.46     10.37 o
 -16   2  14        0.85        4.74      5.51 o
 -15   2  14       15.03       13.22     12.70 o
 -14   2  14       17.60       13.32     13.00 o
 -13   2  14        0.50        7.24     11.19 o
 -12   2  14        7.02        2.23      8.14 o
 -11   2  14        5.42       12.47      8.01 o
 -10   2  14        0.69       11.40      8.26 o
  -9   2  14        3.81       21.69     12.20 o
  -8   2  14        1.24       39.84     26.99 o
  -7   2  14      322.27      398.01     34.33 o
  -6   2  14      705.13      636.25     52.51 o
  -5   2  14       33.22       11.03     19.10 o
  -4   2  14        0.12      -14.91      9.94 o
  -3   2  14       21.84        9.69      5.01 o
  -2   2  14        0.04       19.83     11.15 o
  -1   2  14       31.79       71.83     18.98 o
   0   2  14       38.67        9.04     47.23 o
   1   2  14       21.36      128.04     36.97 o
   2   2  14       14.52       60.70     99.91 o
   3   2  14       10.06       77.71    123.96 o
   4   2  14        0.62       28.56    123.81 o
   5   2  14        2.89       10.74     20.15 o
   6   2  14        0.04       17.26     36.88 o
   7   2  14        5.08       33.89     70.19 o
   8   2  14        0.07       39.14     83.23 o
   9   2  14        7.96       25.65     97.30 o
 -16   3  14       11.16       11.71      8.06 o
 -15   3  14        7.54        2.12      5.99 o
 -14   3  14        3.18       14.33     12.90 o
 -13   3  14       21.76       23.07     16.65 o
 -12   3  14        1.34        0.26      5.80 o
 -11   3  14       38.11       38.20     18.30 o
 -10   3  14       96.96      110.14     34.04 o
  -9   3  14       69.46       58.85     25.77 o
  -8   3  14       30.01       38.55     19.46 o
  -7   3  14        0.96        6.55     24.61 o
  -6   3  14       74.45       94.89     27.71 o
  -5   3  14        7.45       10.48     10.19 o
  -4   3  14       10.25        7.18     19.37 o
  -3   3  14        9.19       10.72     30.21 o
  -2   3  14        0.24       30.01     26.65 o
  -1   3  14        0.59       53.40     33.92 o
   0   3  14        0.01       98.10     59.66 o
   1   3  14        1.90      195.72     41.54 o
   3   3  14        1.17      -23.97     20.95 o
   4   3  14        4.52       -6.21     11.49 o
   5   3  14        8.88        9.78     14.68 o
   6   3  14        2.78        6.13     17.95 o
   7   3  14        7.32       19.54     38.36 o
 -15   4  14       15.82       16.89     12.57 o
 -14   4  14       17.59       25.57     14.52 o
 -13   4  14        0.16       -5.69      8.46 o
 -12   4  14        6.65       -2.90      9.74 o
 -11   4  14        4.67       -0.94     10.51 o
 -10   4  14        0.28       -4.86      3.24 o
  -9   4  14        6.10       14.73     13.82 o
  -8   4  14       14.76       11.33     26.29 o
  -7   4  14      149.35      163.83     30.84 o
  -6   4  14      179.90      150.64     28.93 o
  -5   4  14        1.51        0.16     15.44 o
  -4   4  14        1.74        3.59     10.34 o
  -3   4  14        3.60       -2.03     11.92 o
  -2   4  14        0.00        9.86      8.73 o
  -1   4  14        1.79       17.40     19.06 o
   0   4  14        0.95       38.74     23.75 o
   1   4  14        8.11       71.91     30.44 o
   3   4  14        2.09      -43.83     29.26 o
   4   4  14        4.91        1.30      8.38 o
   5   4  14        0.01      -11.00     11.44 o
   6   4  14        0.02      -12.21     12.24 o
 -12   5  14        0.06      -10.91     13.97 o
 -11   5  14        4.45        0.52      7.33 o
 -10   5  14       11.04        4.93      7.06 o
  -9   5  14       10.75       17.67     14.11 o
  -8   5  14        1.50       -0.09     14.50 o
  -7   5  14        5.94        3.19      9.43 o
  -6   5  14        8.70        4.55     13.39 o
  -5   5  14        0.90       -0.40     10.39 o
  -4   5  14        0.21       -1.96     11.60 o
  -3   5  14        7.30        7.54     12.65 o
  -2   5  14       39.81       69.08     29.94 o
  -1   5  14       21.29       45.88     25.51 o
   0   5  14        6.68       60.18     28.63 o
   1   5  14        4.73       41.37     26.81 o
 -15   1  15        9.54       17.47     14.68 o
 -14   1  15        4.96       -0.84     20.46 o
 -13   1  15        0.80       -5.03     14.49 o
 -12   1  15        0.14       -9.01     13.59 o
 -11   1  15        0.44       -8.79     10.06 o
 -10   1  15        0.77       -1.65      6.99 o
  -9   1  15        0.08        1.78     10.51 o
  -8   1  15        0.07        2.29     13.94 o
  -7   1  15        4.40       20.85     12.94 o
  -6   1  15        0.71       14.74     24.05 o
  -5   1  15        0.64        4.25      9.88 o
  -4   1  15        0.05       29.55     20.25 o
  -3   1  15        3.39        7.54     25.56 o
  -2   1  15        1.78       -6.95     17.09 o
  -1   1  15        0.23       -2.73     20.87 o
   0   1  15        1.35        3.33     41.83 o
   1   1  15        3.60       20.79     49.97 o
   2   1  15        2.56       43.92     53.23 o
   3   1  15        2.55       63.92     74.73 o
   4   1  15        0.71       86.84     54.13 o
   5   1  15       36.02      186.84     39.77 o
   6   1  15       54.50      265.72     46.92 o
 -14   2  15        7.88       10.30     11.87 o
 -13   2  15        7.63        6.69      9.15 o
 -12   2  15        1.82        6.30     10.48 o
 -11   2  15        0.96       -5.15     25.69 o
 -10   2  15       22.43       13.86     15.96 o
  -9   2  15       17.46        7.91     23.15 o
  -8   2  15        0.38       10.38     35.70 o
  -7   2  15        0.86        6.79      8.55 o
  -6   2  15       22.66        5.15     14.77 o
  -5   2  15       15.03        3.69      9.34 o
  -4   2  15        0.49       -1.17      8.32 o
  -3   2  15        0.96       17.00      9.78 o
  -2   2  15        7.58       38.75     15.47 o
  -1   2  15        5.25        8.18     45.08 o
   0   2  15        2.82       79.04     28.08 o
   1   2  15        5.86       36.35     71.09 o
   2   2  15        6.37       47.03     94.59 o
   3   2  15        1.98       55.40    116.72 o
   4   2  15        0.90       -1.34      3.93 o
   5   2  15        9.55       52.08     29.42 o
 -13   3  15        4.32       -0.42      3.48 o
 -12   3  15        3.79       13.15     14.47 o
 -11   3  15        1.75        6.40      8.56 o
 -10   3  15        6.89        9.02     13.04 o
  -9   3  15       54.23       57.01     35.12 o
  -8   3  15       53.77       55.27     30.77 o
  -7   3  15        5.45        3.32      9.55 o
  -6   3  15        3.47       -1.77      7.38 o
  -5   3  15        7.53        0.16      3.25 o
  -4   3  15        1.74        2.13      5.34 o
  -3   3  15        0.13       17.00     15.76 o
  -2   3  15        0.02       19.31     16.58 o
  -1   3  15        1.48       81.47     46.16 o
   0   3  15        2.62      172.89     41.68 o
 -10   4  15       39.57       51.42     18.60 o
  -9   4  15       24.21       22.01     14.77 o
  -8   4  15        4.04        2.88     12.06 o
  -7   4  15       19.86        9.79     24.68 o
  -6   4  15        0.03        1.24      9.86 o
  -5   4  15        1.09       -7.77     13.82 o
  -4   4  15        0.22       -3.90      3.98 o
  -3   4  15        0.83       10.42     14.60 o
  -2   4  15        6.76       31.17     22.19 o
  -1   4  15       12.27       66.07     29.60 o
   0   4  15       11.44       86.87     33.47 o
 -11   0  16      133.81      100.31     31.22 o
 -10   0  16       42.12       27.84     15.43 o
  -9   0  16       15.07        7.09      6.67 o
  -8   0  16       17.43       12.03     13.07 o
  -7   0  16       35.29       44.51     21.77 o
  -6   0  16        2.90       43.28     22.46 o
  -5   0  16       70.98       79.49     26.58 o
  -4   0  16       39.62      -12.28     16.36 o
  -2   0  16        0.05      -31.28     20.85 o
  -1   0  16        1.48       -1.85      1.67 o
   0   0  16        2.10       15.16     17.87 o
 -10   1  16       14.91        1.63     13.93 o
  -9   1  16        3.98        6.66     10.25 o
  -8   1  16       16.76       16.46     17.41 o
  -7   1  16        0.81        0.91     16.15 o
  -6   1  16       16.67       -1.62     29.10 o
  -5   1  16        3.10        0.34     33.55 o
  -4   1  16        0.33       -0.79     32.90 o
  -3   1  16        0.16        2.25      1.21 o
  -2   1  16        1.51       19.10     15.38 o
  -1   1  16        0.08       36.58     21.75 o
   0   1  16        2.36       13.28     48.21 o
  -8   2  16        7.73       -9.45     12.60 o
  -7   2  16       10.27        2.99      4.62 o
  -6   2  16        0.11        9.97     11.64 o
  -5   2  16       10.62       18.67     19.04 o
  -4   2  16        4.64       16.05     10.13 o
  -3   2  16        0.07       28.83     18.24 o
  -2   2  16        0.43        4.04     49.17 o
 
